# Supplementary material for: Phaeoisarialaianensis (Pleurotheciales, Pleurotheciaceae), a new species from freshwater habitats in China
Source: Biodivers Data J. 2022 Oct 27;10:e94088. doi: 10.3897/BDJ.10.e94088 (PMC9836530; doi:10.3897/BDJ.10.e94088)
Supplement: XML Treatment for Phaeoisaria laianensis [file BDJ.10.e94088-treatment1.xml]

<!DOCTYPE tp:taxon-treatment
  PUBLIC "-//TaxonX//DTD Taxonomic Treatment Publishing DTD v0 20100105//EN" "tax-treatment-NSO.dtd">
<tp:taxon-treatment xmlns:tp="http://www.plazi.org/taxpub"><tp:treatment-meta><mixed-citation publication-type="journal"><person-group><name><surname>Liu</surname><given-names>Yu</given-names></name><name><surname>Xu</surname><given-names>Gui-Ping</given-names></name><name><surname>Yan</surname><given-names>Xin-Yi</given-names></name><name><surname>Chen</surname><given-names>Min-Hui</given-names></name><name><surname>Gao</surname><given-names>Yang</given-names></name><name><surname>Hu</surname><given-names>Hai-Jing</given-names></name><name><surname>Song</surname><given-names>Hai-Yan</given-names></name><name><surname>Hu</surname><given-names>Dian-Ming</given-names></name><name><surname>Zhai</surname><given-names>Zhi-Jun</given-names></name></person-group><article-title><italic><tp:taxon-name><tp:taxon-name-part taxon-name-part-type="genus" reg="Phaeoisaria">Phaeoisaria</tp:taxon-name-part><tp:taxon-name-part taxon-name-part-type="species" reg="laianensis">laianensis</tp:taxon-name-part></tp:taxon-name></italic> (<tp:taxon-name><tp:taxon-name-part taxon-name-part-type="order">Pleurotheciales</tp:taxon-name-part></tp:taxon-name>, <tp:taxon-name><tp:taxon-name-part taxon-name-part-type="family">Pleurotheciaceae</tp:taxon-name-part></tp:taxon-name>), a new species from freshwater habitats in China</article-title><source>Biodivers Data J</source><day>27</day><month>10</month><year>2022</year><volume>10</volume><pub-id pub-id-type="doi">10.3897/BDJ.10.e94088</pub-id></mixed-citation></tp:treatment-meta><tp:nomenclature><tp:taxon-name>
            <object-id xmlns:xlink="http://www.w3.org/1999/xlink" content-type="arpha" xlink:type="simple">2EE81D2F-85F9-51D4-9628-863AEF4186AB</object-id>
            <tp:taxon-name-part taxon-name-part-type="genus">Phaeoisaria</tp:taxon-name-part>
            <tp:taxon-name-part taxon-name-part-type="species">laianensis</tp:taxon-name-part>
            <object-id xmlns:xlink="http://www.w3.org/1999/xlink" xlink:type="simple" object-id-type="MycoBank">844773</object-id>
          </tp:taxon-name><tp:taxon-authority>Y. Liu, G.P. Xu, X.Y. Yan, D.M. Hu &amp; Z.J. Zhai</tp:taxon-authority><tp:taxon-status xmlns:xlink="http://www.w3.org/1999/xlink" xlink:type="simple">sp. nov.</tp:taxon-status></tp:nomenclature><tp:treatment-sec sec-type="materials"><title>Materials</title><list list-type="alpha-lower" list-content="occurrences"><list-item><p><bold>Type status:</bold> <named-content xmlns:xlink="http://www.w3.org/1999/xlink" content-type="dwc:typeStatus" xlink:type="simple">Holotype</named-content>. <bold>Occurrence:</bold> recordedBy: <named-content xmlns:xlink="http://www.w3.org/1999/xlink" content-type="dwc:recordedBy" xlink:type="simple">Yu Liu</named-content>; occurrenceID: <named-content xmlns:xlink="http://www.w3.org/1999/xlink" content-type="dwc:occurrenceID" xlink:type="simple">99B9C819-CA87-5634-AB08-7E7A79E1ADE0</named-content>; <bold>Taxon:</bold> scientificName: <named-content xmlns:xlink="http://www.w3.org/1999/xlink" content-type="dwc:scientificName" xlink:type="simple"><italic><tp:taxon-name><tp:taxon-name-part taxon-name-part-type="genus" reg="Phaeoisaria">Phaeoisaria</tp:taxon-name-part><tp:taxon-name-part taxon-name-part-type="species" reg="laianensis">laianensis</tp:taxon-name-part></tp:taxon-name></italic></named-content>; acceptedNameUsage: <named-content xmlns:xlink="http://www.w3.org/1999/xlink" content-type="dwc:acceptedNameUsage" xlink:type="simple"><italic><tp:taxon-name><tp:taxon-name-part taxon-name-part-type="genus" reg="Phaeoisaria">Phaeoisaria</tp:taxon-name-part><tp:taxon-name-part taxon-name-part-type="species" reg="laianensis">laianensis</tp:taxon-name-part></tp:taxon-name></italic> Y. Liu, D.M. Hu &amp; Z.J. Zhai</named-content>; kingdom: <named-content xmlns:xlink="http://www.w3.org/1999/xlink" content-type="dwc:kingdom" xlink:type="simple"><tp:taxon-name><tp:taxon-name-part taxon-name-part-type="kingdom">Fungi</tp:taxon-name-part></tp:taxon-name></named-content>; phylum: <named-content xmlns:xlink="http://www.w3.org/1999/xlink" content-type="dwc:phylum" xlink:type="simple"><tp:taxon-name><tp:taxon-name-part taxon-name-part-type="phylum">Ascomycota</tp:taxon-name-part></tp:taxon-name></named-content>; class: <named-content xmlns:xlink="http://www.w3.org/1999/xlink" content-type="dwc:class" xlink:type="simple"><tp:taxon-name><tp:taxon-name-part taxon-name-part-type="class">Sordariomycetes</tp:taxon-name-part></tp:taxon-name></named-content>; order: <named-content xmlns:xlink="http://www.w3.org/1999/xlink" content-type="dwc:order" xlink:type="simple"><tp:taxon-name><tp:taxon-name-part taxon-name-part-type="order">Pleurotheciales</tp:taxon-name-part></tp:taxon-name></named-content>; family: <named-content xmlns:xlink="http://www.w3.org/1999/xlink" content-type="dwc:family" xlink:type="simple"><tp:taxon-name><tp:taxon-name-part taxon-name-part-type="family">Pleurotheciaceae</tp:taxon-name-part></tp:taxon-name></named-content>; genus: <named-content xmlns:xlink="http://www.w3.org/1999/xlink" content-type="dwc:genus" xlink:type="simple"><tp:taxon-name><tp:taxon-name-part taxon-name-part-type="genus">Phaeoisaria</tp:taxon-name-part></tp:taxon-name></named-content>; specificEpithet: <named-content xmlns:xlink="http://www.w3.org/1999/xlink" content-type="dwc:specificEpithet" xlink:type="simple"><italic><tp:taxon-name><tp:taxon-name-part taxon-name-part-type="genus" reg="Phaeoisaria"/><tp:taxon-name-part taxon-name-part-type="species" reg="laianensis">laianensis</tp:taxon-name-part></tp:taxon-name></italic></named-content>; taxonRank: <named-content xmlns:xlink="http://www.w3.org/1999/xlink" content-type="dwc:taxonRank" xlink:type="simple">species</named-content>; verbatimTaxonRank: <named-content xmlns:xlink="http://www.w3.org/1999/xlink" content-type="dwc:verbatimTaxonRank" xlink:type="simple">species</named-content>; scientificNameAuthorship: <named-content xmlns:xlink="http://www.w3.org/1999/xlink" content-type="dwc:scientificNameAuthorship" xlink:type="simple">Y. Liu, D.M. Hu &amp; Z.J. Zhai</named-content>; <bold>Location:</bold> continent: <named-content xmlns:xlink="http://www.w3.org/1999/xlink" content-type="dwc:continent" xlink:type="simple">Asia</named-content>; country: <named-content xmlns:xlink="http://www.w3.org/1999/xlink" content-type="dwc:country" xlink:type="simple">China</named-content>; stateProvince: <named-content xmlns:xlink="http://www.w3.org/1999/xlink" content-type="dwc:stateProvince" xlink:type="simple">Anhui</named-content>; county: <named-content xmlns:xlink="http://www.w3.org/1999/xlink" content-type="dwc:county" xlink:type="simple">Laian</named-content>; locality: <named-content xmlns:xlink="http://www.w3.org/1999/xlink" content-type="dwc:locality" xlink:type="simple">Wawuzhuang</named-content>; verbatimElevation: <named-content xmlns:xlink="http://www.w3.org/1999/xlink" content-type="dwc:verbatimElevation" xlink:type="simple">35</named-content>; locationRemarks: <named-content xmlns:xlink="http://www.w3.org/1999/xlink" content-type="dwc:locationRemarks" xlink:type="simple">Label transliteration</named-content>; verbatimCoordinates: <named-content xmlns:xlink="http://www.w3.org/1999/xlink" content-type="dwc:verbatimCoordinates" xlink:type="simple">32.66 N, 118.65 E</named-content>; verbatimLatitude: <named-content xmlns:xlink="http://www.w3.org/1999/xlink" content-type="dwc:verbatimLatitude" xlink:type="simple">32.66</named-content>; verbatimLongitude: <named-content xmlns:xlink="http://www.w3.org/1999/xlink" content-type="dwc:verbatimLongitude" xlink:type="simple">118.65</named-content>; <bold>Identification:</bold> identifiedBy: <named-content xmlns:xlink="http://www.w3.org/1999/xlink" content-type="dwc:identifiedBy" xlink:type="simple">Yu Liu and Zhi-jun Zhai</named-content>; dateIdentified: <named-content xmlns:xlink="http://www.w3.org/1999/xlink" content-type="dwc:dateIdentified" xlink:type="simple">2021</named-content>; <bold>Event:</bold> samplingProtocol: <named-content xmlns:xlink="http://www.w3.org/1999/xlink" content-type="dwc:samplingProtocol" xlink:type="simple">collecting</named-content>; eventDate: <named-content xmlns:xlink="http://www.w3.org/1999/xlink" content-type="dwc:eventDate" xlink:type="simple">06-05-2021</named-content>; year: <named-content xmlns:xlink="http://www.w3.org/1999/xlink" content-type="dwc:year" xlink:type="simple">2021</named-content>; month: <named-content xmlns:xlink="http://www.w3.org/1999/xlink" content-type="dwc:month" xlink:type="simple">5</named-content>; day: <named-content xmlns:xlink="http://www.w3.org/1999/xlink" content-type="dwc:day" xlink:type="simple">6</named-content>; habitat: <named-content xmlns:xlink="http://www.w3.org/1999/xlink" content-type="dwc:habitat" xlink:type="simple">Freshwater</named-content>; <bold>Record Level:</bold> type: <named-content xmlns:xlink="http://www.w3.org/1999/xlink" content-type="dwc:type" xlink:type="simple">PhysicalObject</named-content>; language: <named-content xmlns:xlink="http://www.w3.org/1999/xlink" content-type="dwc:language" xlink:type="simple">en</named-content>; rightsHolder: <named-content xmlns:xlink="http://www.w3.org/1999/xlink" content-type="dwc:rightsHolder" xlink:type="simple">Dian-Ming Hu and Zhi-jun Zhai</named-content>; institutionID: <named-content xmlns:xlink="http://www.w3.org/1999/xlink" content-type="dwc:institutionID" xlink:type="simple">HFJAU10040</named-content>; collectionID: <named-content xmlns:xlink="http://www.w3.org/1999/xlink" content-type="dwc:collectionID" xlink:type="simple">LKJ17</named-content>; institutionCode: <named-content xmlns:xlink="http://www.w3.org/1999/xlink" content-type="dwc:institutionCode" xlink:type="simple">the Herbarium of <tp:taxon-name><tp:taxon-name-part taxon-name-part-type="kingdom">Fungi</tp:taxon-name-part></tp:taxon-name>, Jiangxi Agricultural University (HFJAU)</named-content>; collectionCode: <named-content xmlns:xlink="http://www.w3.org/1999/xlink" content-type="dwc:collectionCode" xlink:type="simple"><tp:taxon-name><tp:taxon-name-part taxon-name-part-type="kingdom">Fungi</tp:taxon-name-part></tp:taxon-name></named-content>; ownerInstitutionCode: <named-content xmlns:xlink="http://www.w3.org/1999/xlink" content-type="dwc:ownerInstitutionCode" xlink:type="simple">HFJAU</named-content></p></list-item></list></tp:treatment-sec><tp:treatment-sec sec-type="Description"><title>Description</title><p>Saprobic on decaying wood submerged in freshwater habitats. <bold>Sexual morph</bold>: Undetermined. <bold>Asexual morph</bold>: <italic>Colonies</italic> effuse, solitary, scattered, dark brown to black, hairy, covered by white conidial mass. <italic>Mycelium</italic> partly superficial, partly immersed. <italic><tp:taxon-name><tp:taxon-name-part taxon-name-part-type="genus" reg="Synnemata">Synnemata</tp:taxon-name-part></tp:taxon-name></italic> 290–848 × 9.3–30.7 µm (x̅ = 532 × 18.6, SD = 159 × 5, n = 20), erect, rigid, dark brown to black, velvety, smooth, composed of compactly and parallel adpressed conidiophores. <italic>Conidiophores</italic> 116.2–491.1 × 2–3.2 µm (x̅ = 276.1 × 2.4, SD = 96.7 × 0.5, n = 10), macronematous, synnematous, septate, branched, brown to dark brown, smooth. <italic>Conidiogenous cells</italic> 8.3–27.5 × 2.3–3.8 µm (x̅ = 17.1 × 2.7, n = 10), polyblastic, integrated, terminal, hyaline to pale brown, smooth, denticulate, sympodial, each with several denticulate conidiogenous loci, 0.8–1.6 × 0.4–0.8 µm (x̅ = 1.3 × 0.7, n = 10). <italic>Conidia</italic> 5–7.2 × 1.7–2.9 µm (x̅ = 5.9 × 1.7, SD = 0.5 × 0.3, n = 50), ellipsoidal to obovoid, straight, rounded at the apex, obtuse and tapering towards base, hyaline, aseptate, guttulate, smooth-walled. (Fig. <xref ref-type="fig" rid="F8069838">1</xref>).</p><p><bold>Culture characteristics</bold>: Conidia germinated within 24 h in which germ tubes were produced from both ends or sides at 28℃ on PDA. The colony on PDA grows up slowly and reaches 24.5 mm in 26 days, periphery grey, surface folded, middle grey-green to black, raised with mycelium in the centre, covered with lots of white conidia, powdery, reverse grey to black.</p><p><bold>Material examined</bold>: China, Anhui Province, alt. 35 m, near 32.66°N, 118.65°E, on decaying wood submerged in a freshwater stream, 6 May 2021, Y. Liu, G.P. Xu and Z.J. Zhai, LKJ17 (HFJAU 10040, holotype), ex-type living culture, CCTCC AF 2022069 = CCTCC AF 2022073.</p></tp:treatment-sec><tp:treatment-sec sec-type="Etymology"><title>Etymology</title><p>The name reflects the district where this fungus was found.</p></tp:treatment-sec><tp:treatment-sec sec-type="Notes"><title>Notes</title><p>Phylogenetic analysis shows that <italic><tp:taxon-name><tp:taxon-name-part taxon-name-part-type="genus" reg="Phaeoisaria">Phaeoisaria</tp:taxon-name-part><tp:taxon-name-part taxon-name-part-type="species" reg="laianensis">laianensis</tp:taxon-name-part></tp:taxon-name></italic> is a phylogenetically-distinct species, most closely related to <italic><tp:taxon-name><tp:taxon-name-part taxon-name-part-type="genus" reg="Phaeoisaria">P.</tp:taxon-name-part><tp:taxon-name-part taxon-name-part-type="species" reg="dalbergiae">dalbergiae</tp:taxon-name-part></tp:taxon-name></italic> and then to <italic><tp:taxon-name><tp:taxon-name-part taxon-name-part-type="genus" reg="Phaeoisaria">P.</tp:taxon-name-part><tp:taxon-name-part taxon-name-part-type="species" reg="clematidis">clematidis</tp:taxon-name-part></tp:taxon-name></italic> (Fig. <xref ref-type="fig" rid="F8069840">2</xref>). However, <italic><tp:taxon-name><tp:taxon-name-part taxon-name-part-type="genus" reg="Phaeoisaria">P.</tp:taxon-name-part><tp:taxon-name-part taxon-name-part-type="species" reg="laianensis">laianensis</tp:taxon-name-part></tp:taxon-name></italic> is easily distinguished from <italic><tp:taxon-name><tp:taxon-name-part taxon-name-part-type="genus" reg="Phaeoisaria">P.</tp:taxon-name-part><tp:taxon-name-part taxon-name-part-type="species" reg="dalbergiae">dalbergiae</tp:taxon-name-part></tp:taxon-name></italic> by its ellipsoidal to obovoid, rounded at the apex and tapering towards base conidia (<xref ref-type="bibr" rid="B8083135">Crous et al. 2021</xref>). In addition, <italic><tp:taxon-name><tp:taxon-name-part taxon-name-part-type="genus" reg="Phaeoisaria">P.</tp:taxon-name-part><tp:taxon-name-part taxon-name-part-type="species" reg="laianensis">laianensis</tp:taxon-name-part></tp:taxon-name></italic> has synnemata, which is absent in <italic><tp:taxon-name><tp:taxon-name-part taxon-name-part-type="genus" reg="Phaeoisaria">P.</tp:taxon-name-part><tp:taxon-name-part taxon-name-part-type="species" reg="dalbergiae">dalbergiae</tp:taxon-name-part></tp:taxon-name></italic> (<xref ref-type="bibr" rid="B8083135">Crous et al. 2021</xref>), also in <italic><tp:taxon-name><tp:taxon-name-part taxon-name-part-type="genus" reg="Phaeoisaria">P.</tp:taxon-name-part><tp:taxon-name-part taxon-name-part-type="species" reg="curvata">curvata</tp:taxon-name-part></tp:taxon-name></italic>, <italic><tp:taxon-name><tp:taxon-name-part taxon-name-part-type="genus" reg="Phaeoisaria">P.</tp:taxon-name-part><tp:taxon-name-part taxon-name-part-type="species" reg="glauca">glauca</tp:taxon-name-part></tp:taxon-name></italic> (<xref ref-type="bibr" rid="B8071539">de Hoog and Papendorf 1976</xref>), <italic><tp:taxon-name><tp:taxon-name-part taxon-name-part-type="genus" reg="Phaeoisaria">P.</tp:taxon-name-part><tp:taxon-name-part taxon-name-part-type="species" reg="loranthacearum">loranthacearum</tp:taxon-name-part></tp:taxon-name></italic> (<xref ref-type="bibr" rid="B8071413">Crous et al. 2015</xref>), <italic><tp:taxon-name><tp:taxon-name-part taxon-name-part-type="genus" reg="Phaeoisaria">P.</tp:taxon-name-part><tp:taxon-name-part taxon-name-part-type="species" reg="annesophieae">annesophieae</tp:taxon-name-part></tp:taxon-name></italic> and <italic><tp:taxon-name><tp:taxon-name-part taxon-name-part-type="genus" reg="Phaeoisaria">P.</tp:taxon-name-part><tp:taxon-name-part taxon-name-part-type="species" reg="fasciculata">fasciculata</tp:taxon-name-part></tp:taxon-name></italic> (<xref ref-type="bibr" rid="B8071968">Réblová et al. 2016</xref>) (Table <xref ref-type="table" rid="T8085428">2</xref>). The new species is similar to <italic><tp:taxon-name><tp:taxon-name-part taxon-name-part-type="genus" reg="Phaeoisaria">P.</tp:taxon-name-part><tp:taxon-name-part taxon-name-part-type="species" reg="clematidis">clematidis</tp:taxon-name-part></tp:taxon-name></italic> in having resembling synnemata or conidia (<xref ref-type="bibr" rid="B8071576">Hughes 1958</xref>, <xref ref-type="bibr" rid="B8071857">Luo et al. 2018</xref>), while the former has shorter synnemata (290–848 µm vs. 1000–1500 µm) and smaller conidia (5–7.2 µm wide vs. 4–10 µm wide) than <italic><tp:taxon-name><tp:taxon-name-part taxon-name-part-type="genus" reg="Phaeoisaria">P.</tp:taxon-name-part><tp:taxon-name-part taxon-name-part-type="species" reg="clematidis">clematidis</tp:taxon-name-part></tp:taxon-name></italic> (Table <xref ref-type="table" rid="T8085428">2</xref>). Likewise, <italic><tp:taxon-name><tp:taxon-name-part taxon-name-part-type="genus" reg="Phaeoisaria">P.</tp:taxon-name-part><tp:taxon-name-part taxon-name-part-type="species" reg="laianensis">laianensis</tp:taxon-name-part></tp:taxon-name></italic> has longer synnemata than <italic><tp:taxon-name><tp:taxon-name-part taxon-name-part-type="genus" reg="Phaeoisaria">P.</tp:taxon-name-part><tp:taxon-name-part taxon-name-part-type="species" reg="siameneis">siameneis</tp:taxon-name-part></tp:taxon-name></italic> (290–848 µm vs. 330–380 µm), smaller conidiophores than <italic><tp:taxon-name><tp:taxon-name-part taxon-name-part-type="genus" reg="Phaeoisaria">P.</tp:taxon-name-part><tp:taxon-name-part taxon-name-part-type="species" reg="guttulata">guttulata</tp:taxon-name-part></tp:taxon-name></italic> (<xref ref-type="bibr" rid="B8071626">Hyde et al. 2018</xref>) and <italic><tp:taxon-name><tp:taxon-name-part taxon-name-part-type="genus" reg="Phaeoisaria">P.</tp:taxon-name-part><tp:taxon-name-part taxon-name-part-type="species" reg="aquatica">aquatica</tp:taxon-name-part></tp:taxon-name></italic> (116.2–491.1 × 2–3 µm vs. 480–700 × 2–5 µm and 1028–1262 × 3.5–4.5 µm) (<xref ref-type="bibr" rid="B8071857">Luo et al. 2018</xref>) and smaller conidia (5–7.2 × 1.7–2.9 µm) than <italic><tp:taxon-name><tp:taxon-name-part taxon-name-part-type="genus" reg="Phaeoisaria">P.</tp:taxon-name-part><tp:taxon-name-part taxon-name-part-type="species" reg="annesophiae">annesophiae</tp:taxon-name-part></tp:taxon-name></italic> (4.5–9 × 2–3.5 µm) (<xref ref-type="bibr" rid="B8072018">Crous et al. 2017</xref>), <italic><tp:taxon-name><tp:taxon-name-part taxon-name-part-type="genus" reg="Phaeoisaria">P.</tp:taxon-name-part><tp:taxon-name-part taxon-name-part-type="species" reg="synnematica">synnematica</tp:taxon-name-part></tp:taxon-name></italic> (4–11 µm long) (<xref ref-type="bibr" rid="B8071137">Boonmee et al. 2021</xref>) and <italic><tp:taxon-name><tp:taxon-name-part taxon-name-part-type="genus" reg="Phaeoisaria">P.</tp:taxon-name-part><tp:taxon-name-part taxon-name-part-type="species" reg="siamensis">siamensis</tp:taxon-name-part></tp:taxon-name></italic> (3–4 µm wide) (Table <xref ref-type="table" rid="T8085428">2</xref>). In addition, it can be differentiated from <italic><tp:taxon-name><tp:taxon-name-part taxon-name-part-type="genus" reg="Phaeoisaria">P.</tp:taxon-name-part><tp:taxon-name-part taxon-name-part-type="species" reg="filiforms">filiforms</tp:taxon-name-part></tp:taxon-name></italic> by the indeterminate asexual morph of the latter species (<xref ref-type="bibr" rid="B8071871">Luo et al. 2019</xref>).</p></tp:treatment-sec><tp:treatment-sec><!--Section generated to contain objects referenced in tp:taxon-treatment.--><fig id="F8069838" position="float" orientation="portrait"><object-id xmlns:xlink="http://www.w3.org/1999/xlink" content-type="arpha" xlink:type="simple">B7CAB9B3-9617-5BB9-836A-A8DAA1AB2FCF</object-id><object-id xmlns:xlink="http://www.w3.org/1999/xlink" content-type="doi" xlink:type="simple">10.3897/BDJ.10.e94088.figure1</object-id><label>Figure 1.</label><caption><p><italic><tp:taxon-name><tp:taxon-name-part taxon-name-part-type="genus" reg="Phaeoisaria">Phaeoisaria</tp:taxon-name-part><tp:taxon-name-part taxon-name-part-type="species" reg="laianensis">laianensis</tp:taxon-name-part></tp:taxon-name></italic> (HFJAU 10040, Holotype) <bold>a, b</bold> Colonies on wood; <bold>c, d</bold> Conidiophores; <bold>e, f</bold> Conidiogenous cells with conidia; <bold>g</bold> Germinating conidium; <bold>h</bold> Conidia; <bold>i, j</bold> Colony on PDA for 26 days from above and reverse. Scale bars: a, b = 100 µm, c, d = 50 µm, e–h = 10 µm.</p></caption><graphic xmlns:xlink="http://www.w3.org/1999/xlink" xlink:href="bdj-10-e94088-g001.jpg" position="float" id="oo_723629.jpg" orientation="portrait" xlink:type="simple"><uri content-type="original_file" xlink:type="simple">https://binary.pensoft.net/fig/723629</uri></graphic></fig><fig id="F8069840" position="float" orientation="portrait"><object-id xmlns:xlink="http://www.w3.org/1999/xlink" content-type="arpha" xlink:type="simple">101441A6-4FDC-5C14-A6B9-38AA76E71432</object-id><object-id xmlns:xlink="http://www.w3.org/1999/xlink" content-type="doi" xlink:type="simple">10.3897/BDJ.10.e94088.figure2</object-id><label>Figure 2.</label><caption><p>Phylogenetic tree of Bayesian analysis, based on a concatenated alignment of ITS, LSU and SSU sequences. Branch support is shown at the nodes, Maximum Likelihood bootstrap support (BS, black) ≥ 60% and Bayesian posterior probability (PP, red) ≥ 0.95. <italic><tp:taxon-name><tp:taxon-name-part taxon-name-part-type="genus" reg="Leotialubrica">Leotialubrica</tp:taxon-name-part></tp:taxon-name></italic> (AFTOLID 1) and <italic><tp:taxon-name><tp:taxon-name-part taxon-name-part-type="genus" reg="Microglossum">Microglossum</tp:taxon-name-part><tp:taxon-name-part taxon-name-part-type="species" reg="rufum">rufum</tp:taxon-name-part></tp:taxon-name></italic> (OSC100641) are selected as the outgroup taxa. The new species is marked in red and ex-type strains are in bold.</p></caption><graphic xmlns:xlink="http://www.w3.org/1999/xlink" xlink:href="bdj-10-e94088-g002.jpg" position="float" id="oo_757934.jpg" orientation="portrait" xlink:type="simple"><uri content-type="original_file" xlink:type="simple">https://binary.pensoft.net/fig/757934</uri></graphic></fig><table-wrap id="T8085428" position="float" orientation="portrait"><label>Table 2.</label><caption><p>Synopsis 1 of asexual morphological characteristics of <italic><tp:taxon-name><tp:taxon-name-part taxon-name-part-type="genus" reg="Phaeoisaria">Phaeoisaria</tp:taxon-name-part></tp:taxon-name></italic> species. <bold>Note</bold>: Hyphens “-” are indeterminate or unavailable data.</p></caption><table rules="all"><tbody><tr><td rowspan="1" colspan="1">Species</td><td rowspan="1" colspan="1"><tp:taxon-name><tp:taxon-name-part taxon-name-part-type="genus" reg="Synnemata">Synnemata</tp:taxon-name-part></tp:taxon-name> (µm)</td><td rowspan="1" colspan="1"><tp:taxon-name><tp:taxon-name-part taxon-name-part-type="genus" reg="Synnemata">Synnemata</tp:taxon-name-part></tp:taxon-name> characteristics</td><td rowspan="1" colspan="1">Conidiophores (µm)</td><td rowspan="1" colspan="1">Conidiophores characteristics</td><td rowspan="1" colspan="1">Conidia (µm)</td><td rowspan="1" colspan="1">References</td></tr><tr><td rowspan="1" colspan="1">
              <italic>
                <tp:taxon-name><tp:taxon-name-part taxon-name-part-type="genus" reg="Phaeoisaria">Phaeoisaria</tp:taxon-name-part><tp:taxon-name-part taxon-name-part-type="species" reg="laianensis">laianensis</tp:taxon-name-part></tp:taxon-name>
              </italic>
            </td><td rowspan="1" colspan="1">290‒848 × 9.3‒30.7</td><td rowspan="1" colspan="1">Erect, rigid, dark brown to black, velvety, smooth, composed of compactly and parallel adpressed conidiophores</td><td rowspan="1" colspan="1">116.2‒491.1 × 2‒3.2</td><td rowspan="1" colspan="1">Macronematous, synnematous, septate, branched, brown to dark brown, smooth</td><td rowspan="1" colspan="1">5‒7.2 × 1.7‒2.9</td><td rowspan="1" colspan="1">This study</td></tr><tr><td rowspan="1" colspan="1">
              <italic>
                <tp:taxon-name><tp:taxon-name-part taxon-name-part-type="genus" reg="Phaeoisaria">P.</tp:taxon-name-part><tp:taxon-name-part taxon-name-part-type="species" reg="aguilerae">aguilerae</tp:taxon-name-part></tp:taxon-name>
              </italic>
            </td><td rowspan="1" colspan="1">-</td><td rowspan="1" colspan="1">-</td><td rowspan="1" colspan="1">-</td><td rowspan="1" colspan="1">-</td><td rowspan="1" colspan="1">18–29.5 × 4–5</td><td rowspan="1" colspan="1">
              <xref ref-type="bibr" rid="B8071246">Castañeda Ruiz et al. (2002)</xref>
            </td></tr><tr><td rowspan="1" colspan="1">
              <italic>
                <tp:taxon-name><tp:taxon-name-part taxon-name-part-type="genus" reg="Phaeoisaria">P.</tp:taxon-name-part><tp:taxon-name-part taxon-name-part-type="species" reg="annesophieae">annesophieae</tp:taxon-name-part></tp:taxon-name>
              </italic>
            </td><td rowspan="1" colspan="1">-</td><td rowspan="1" colspan="1">-</td><td rowspan="1" colspan="1">Conidiophores indeterminate</td><td rowspan="1" colspan="1">Sometimes grouping in strands of 2–4 hyphae, a rising from aerial hyphae, cylindrical, hyaline to pale brown</td><td rowspan="1" colspan="1">4.5–9 × 2–3.5</td><td rowspan="1" colspan="1">
              <xref ref-type="bibr" rid="B8072018">Crous et al. (2017)</xref>
            </td></tr><tr><td rowspan="1" colspan="1">
              <italic>
                <tp:taxon-name><tp:taxon-name-part taxon-name-part-type="genus" reg="Phaeoisaria">P.</tp:taxon-name-part><tp:taxon-name-part taxon-name-part-type="species" reg="aquatica">aquatica</tp:taxon-name-part></tp:taxon-name>
              </italic>
            </td><td rowspan="1" colspan="1">-</td><td rowspan="1" colspan="1">Erect, rigid, dark brown to black, velvety, smooth</td><td rowspan="1" colspan="1">1028–1262 × 3.5–4.5</td><td rowspan="1" colspan="1">Macronematous, synnematous, brown to dark brown, smooth</td><td rowspan="1" colspan="1">6.5–7.5 × 2.5–3.5</td><td rowspan="1" colspan="1">
              <xref ref-type="bibr" rid="B8071857">Luo et al. (2018)</xref>
            </td></tr><tr><td rowspan="1" colspan="1">
              <italic>
                <tp:taxon-name><tp:taxon-name-part taxon-name-part-type="genus" reg="Phaeoisaria">P.</tp:taxon-name-part><tp:taxon-name-part taxon-name-part-type="species" reg="bambusae">bambusae</tp:taxon-name-part></tp:taxon-name>
              </italic>
            </td><td rowspan="1" colspan="1">-</td><td rowspan="1" colspan="1">Erect, rigid, dark brown toblack, velvety, smooth</td><td rowspan="1" colspan="1">-</td><td rowspan="1" colspan="1">Macronematous, synnematous, brown to dark brown, smooth</td><td rowspan="1" colspan="1">-</td><td rowspan="1" colspan="1"><xref ref-type="bibr" rid="B8071586">Höhnel (1909)</xref>, <xref ref-type="bibr" rid="B8071684">Hyde et al. (2019)</xref>, <xref ref-type="bibr" rid="B8071871">Luo et al. (2019)</xref>, <xref ref-type="bibr" rid="B8071968">Réblová et al. (2016)</xref></td></tr><tr><td rowspan="1" colspan="1">
              <italic>
                <tp:taxon-name><tp:taxon-name-part taxon-name-part-type="genus" reg="Phaeoisaria">P.</tp:taxon-name-part><tp:taxon-name-part taxon-name-part-type="species" reg="caffra">caffra</tp:taxon-name-part></tp:taxon-name>
              </italic>
            </td><td rowspan="1" colspan="1">-</td><td rowspan="1" colspan="1"><tp:taxon-name><tp:taxon-name-part taxon-name-part-type="genus" reg="Synnemata">Synnemata</tp:taxon-name-part></tp:taxon-name> composed of at least 10 adpressed hyphae</td><td rowspan="1" colspan="1">-</td><td rowspan="1" colspan="1">Conidiophores not tuberculate</td><td rowspan="1" colspan="1">7.5–12 × 2.5–3.5</td><td rowspan="1" colspan="1"><xref ref-type="bibr" rid="B8071246">Castañeda Ruiz et al. (2002)</xref>, <xref ref-type="bibr" rid="B8071539">de Hoog and Papendorf (1976)</xref></td></tr><tr><td rowspan="1" colspan="1">
              <italic>
                <tp:taxon-name><tp:taxon-name-part taxon-name-part-type="genus" reg="Phaeoisaria">P.</tp:taxon-name-part><tp:taxon-name-part taxon-name-part-type="species" reg="clavulata">clavulata</tp:taxon-name-part></tp:taxon-name>
              </italic>
            </td><td rowspan="1" colspan="1">-</td><td rowspan="1" colspan="1">Stiff synnemata, composed of parallel hyphae, packed with slender, curved conidiogenous cells with very thin, fragile conidiogenous rachides</td><td rowspan="1" colspan="1">-</td><td rowspan="1" colspan="1">-</td><td rowspan="1" colspan="1">1–2 long</td><td rowspan="1" colspan="1"><xref ref-type="bibr" rid="B8071246">Castañeda Ruiz et al. (2002)</xref>, <xref ref-type="bibr" rid="B8071539">de Hoog and Papendorf (1976)</xref>, <xref ref-type="bibr" rid="B8071892">Mason and Ellis (1953)</xref></td></tr><tr><td rowspan="1" colspan="1">
              <italic>
                <tp:taxon-name><tp:taxon-name-part taxon-name-part-type="genus" reg="Phaeoisaria">P.</tp:taxon-name-part><tp:taxon-name-part taxon-name-part-type="species" reg="clematidis">clematidis</tp:taxon-name-part></tp:taxon-name>
              </italic>
            </td><td rowspan="1" colspan="1">1000–1500 × 20–80</td><td rowspan="1" colspan="1">Conidiomata scattered, indeterminate, erect, rigid, superficial, dark brown composed of compact appressed conidiophores</td><td rowspan="1" colspan="1">312–568 × 2.5–3.5</td><td rowspan="1" colspan="1">Macronematous, septate, branched, brown to dark brown, smooth</td><td rowspan="1" colspan="1">4–10 × 1.5–2.5</td><td rowspan="1" colspan="1"><xref ref-type="bibr" rid="B8071246">Castañeda Ruiz et al. (2002)</xref>, <xref ref-type="bibr" rid="B8071576">Hughes (1958)</xref>, <xref ref-type="bibr" rid="B8071857">Luo et al. (2018)</xref></td></tr><tr><td rowspan="1" colspan="1">
              <italic>
                <tp:taxon-name><tp:taxon-name-part taxon-name-part-type="genus" reg="Phaeoisaria">P.</tp:taxon-name-part><tp:taxon-name-part taxon-name-part-type="species" reg="curvata">curvata</tp:taxon-name-part></tp:taxon-name>
              </italic>
            </td><td rowspan="1" colspan="1">-</td><td rowspan="1" colspan="1">-</td><td rowspan="1" colspan="1">Conidiophores indeterminate</td><td rowspan="1" colspan="1">-</td><td rowspan="1" colspan="1">(4–)6–8(–11) × (1–)2–3</td><td rowspan="1" colspan="1">
              <xref ref-type="bibr" rid="B8071539">de Hoog and Papendorf (1976)</xref>
            </td></tr><tr><td rowspan="1" colspan="1">
              <italic>
                <tp:taxon-name><tp:taxon-name-part taxon-name-part-type="genus" reg="Phaeoisaria">P.</tp:taxon-name-part><tp:taxon-name-part taxon-name-part-type="species" reg="dalbergiae">dalbergiae</tp:taxon-name-part></tp:taxon-name>
              </italic>
            </td><td rowspan="1" colspan="1">-</td><td rowspan="1" colspan="1">-</td><td rowspan="1" colspan="1">10–50 × 1.5–2.5</td><td rowspan="1" colspan="1">Indeterminate, erect, subcylindrical, hyaline, smooth, 0–2-septate, unbranched or branched at apex</td><td rowspan="1" colspan="1">0.5 µm diam, (5 –)6–7 × (1.5–)2</td><td rowspan="1" colspan="1">
              <xref ref-type="bibr" rid="B8083135">Crous et al. (2021)</xref>
            </td></tr><tr><td rowspan="1" colspan="1">
              <italic>
                <tp:taxon-name><tp:taxon-name-part taxon-name-part-type="genus" reg="Phaeoisaria">P.</tp:taxon-name-part><tp:taxon-name-part taxon-name-part-type="species" reg="fasciculata">fasciculata</tp:taxon-name-part></tp:taxon-name>
              </italic>
            </td><td rowspan="1" colspan="1">-</td><td rowspan="1" colspan="1"><tp:taxon-name><tp:taxon-name-part taxon-name-part-type="genus" reg="Synnemata">Synnemata</tp:taxon-name-part></tp:taxon-name> absent</td><td rowspan="1" colspan="1">25–65 × 3.0–3.5</td><td rowspan="1" colspan="1">Macronematous, arising from brown, thick-walled cells, cylindrical, pale brown, subhyaline towards the apex, unbranched, smooth-walled</td><td rowspan="1" colspan="1">6.0–8.0 (–9.0) × 2.0</td><td rowspan="1" colspan="1">
              <xref ref-type="bibr" rid="B8071968">Réblová et al. (2016)</xref>
            </td></tr><tr><td rowspan="1" colspan="1">
              <italic>
                <tp:taxon-name><tp:taxon-name-part taxon-name-part-type="genus" reg="Phaeoisaria">P.</tp:taxon-name-part><tp:taxon-name-part taxon-name-part-type="species" reg="filiformis">filiformis</tp:taxon-name-part></tp:taxon-name>
              </italic>
            </td><td rowspan="1" colspan="1">-</td><td rowspan="1" colspan="1">-</td><td rowspan="1" colspan="1">-</td><td rowspan="1" colspan="1">-</td><td rowspan="1" colspan="1">-</td><td rowspan="1" colspan="1">
              <xref ref-type="bibr" rid="B8071871">Luo et al. (2019)</xref>
            </td></tr><tr><td rowspan="1" colspan="1">
              <italic>
                <tp:taxon-name><tp:taxon-name-part taxon-name-part-type="genus" reg="Phaeoisaria">P.</tp:taxon-name-part><tp:taxon-name-part taxon-name-part-type="species" reg="glauca">glauca</tp:taxon-name-part></tp:taxon-name>
              </italic>
            </td><td rowspan="1" colspan="1">-</td><td rowspan="1" colspan="1">-</td><td rowspan="1" colspan="1">Conidiophores indeterminate</td><td rowspan="1" colspan="1">-</td><td rowspan="1" colspan="1">2.5–3.5 × 1.6–2.2</td><td rowspan="1" colspan="1">
              <xref ref-type="bibr" rid="B8071539">de Hoog and Papendorf (1976)</xref>
            </td></tr><tr><td rowspan="1" colspan="1">
              <italic>
                <tp:taxon-name><tp:taxon-name-part taxon-name-part-type="genus" reg="Phaeoisaria">P.</tp:taxon-name-part><tp:taxon-name-part taxon-name-part-type="species" reg="guttulata">guttulata</tp:taxon-name-part></tp:taxon-name>
              </italic>
            </td><td rowspan="1" colspan="1">-</td><td rowspan="1" colspan="1">Erect, rigid, dark brown to black, velvety, smooth, composed of compactly and parallel adpressed conidiophores</td><td rowspan="1" colspan="1">480–700 × 2–5</td><td rowspan="1" colspan="1">Macronematous, synnematous, erect, septate, smooth, mid-brown to dark brown</td><td rowspan="1" colspan="1">3.5–5.5 × 2.5–4.8</td><td rowspan="1" colspan="1">
              <xref ref-type="bibr" rid="B8071626">Hyde et al. (2018)</xref>
            </td></tr><tr><td rowspan="1" colspan="1">
              <italic>
                <tp:taxon-name><tp:taxon-name-part taxon-name-part-type="genus" reg="Phaeoisaria">P.</tp:taxon-name-part><tp:taxon-name-part taxon-name-part-type="species" reg="infrafertilis">infrafertilis</tp:taxon-name-part></tp:taxon-name>
              </italic>
            </td><td rowspan="1" colspan="1">-</td><td rowspan="1" colspan="1"><tp:taxon-name><tp:taxon-name-part taxon-name-part-type="genus" reg="Synnemata">Synnemata</tp:taxon-name-part></tp:taxon-name> narrow, composed of only 5-6 brown adpressed hyphae</td><td rowspan="1" colspan="1">-</td><td rowspan="1" colspan="1">-</td><td rowspan="1" colspan="1">19.5–22 × 2–3</td><td rowspan="1" colspan="1"><xref ref-type="bibr" rid="B8071539">de Hoog and Papendorf (1976)</xref>, <xref ref-type="bibr" rid="B8072161">Sutton and Hodges (1976)</xref></td></tr><tr><td rowspan="1" colspan="1">
              <italic>
                <tp:taxon-name><tp:taxon-name-part taxon-name-part-type="genus" reg="Phaeoisaria">P.</tp:taxon-name-part><tp:taxon-name-part taxon-name-part-type="species" reg="loranthacearum">loranthacearum</tp:taxon-name-part></tp:taxon-name>
              </italic>
            </td><td rowspan="1" colspan="1">-</td><td rowspan="1" colspan="1">-</td><td rowspan="1" colspan="1">10–30 × 2–3</td><td rowspan="1" colspan="1">Arising from superficial hyphae, erect, solitary, branched at base or not, subcylindrical, straight to geniculate-sinuous, 1–3-septate, hyaline</td><td rowspan="1" colspan="1">(5)7– 8(9) × (1.5) 2(3)</td><td rowspan="1" colspan="1">
              <xref ref-type="bibr" rid="B8071413">Crous et al. (2015)</xref>
            </td></tr><tr><td rowspan="1" colspan="1">
              <italic>
                <tp:taxon-name><tp:taxon-name-part taxon-name-part-type="genus" reg="Phaeoisaria">P.</tp:taxon-name-part><tp:taxon-name-part taxon-name-part-type="species" reg="magnifica">magnifica</tp:taxon-name-part></tp:taxon-name>
              </italic>
            </td><td rowspan="1" colspan="1">-</td><td rowspan="1" colspan="1"><tp:taxon-name><tp:taxon-name-part taxon-name-part-type="genus" reg="Synnemata">Synnemata</tp:taxon-name-part></tp:taxon-name> brush-like, synnemata with flaring hyphae at the tip</td><td rowspan="1" colspan="1">-</td><td rowspan="1" colspan="1">Growing well away from the column in the apical portion</td><td rowspan="1" colspan="1">5–6.5 × 4–4.5</td><td rowspan="1" colspan="1"><xref ref-type="bibr" rid="B8071539">de Hoog and Papendorf (1976)</xref>, <xref ref-type="bibr" rid="B8071549">Deighton (1974)</xref></td></tr><tr><td rowspan="1" colspan="1">
              <italic>
                <tp:taxon-name><tp:taxon-name-part taxon-name-part-type="genus" reg="Phaeoisaria">P.</tp:taxon-name-part><tp:taxon-name-part taxon-name-part-type="species" reg="microspora">microspora</tp:taxon-name-part></tp:taxon-name>
              </italic>
            </td><td rowspan="1" colspan="1">35–238 µm long, 4–31 µm wide at the base, 5–35 µm wide at the apex</td><td rowspan="1" colspan="1">Erect, straight or flexuous, dark brown at base, pale brown at apex</td><td rowspan="1" colspan="1">25–225 × 1–3</td><td rowspan="1" colspan="1">Macronematous, synnematous, septate, branched at the apex, smooth, pale to dark brown</td><td rowspan="1" colspan="1">4.5–6.9 × 1.3–3.1</td><td rowspan="1" colspan="1">
              <xref ref-type="bibr" rid="B8083490">Hyde et al. (2017)</xref>
            </td></tr><tr><td rowspan="1" colspan="1">
              <italic>
                <tp:taxon-name><tp:taxon-name-part taxon-name-part-type="genus" reg="Phaeoisaria">P.</tp:taxon-name-part><tp:taxon-name-part taxon-name-part-type="species" reg="muscariformis">muscariformis</tp:taxon-name-part></tp:taxon-name>
              </italic>
            </td><td rowspan="1" colspan="1">-</td><td rowspan="1" colspan="1">-</td><td rowspan="1" colspan="1">-</td><td rowspan="1" colspan="1">-</td><td rowspan="1" colspan="1">12–22 × 4</td><td rowspan="1" colspan="1"><xref ref-type="bibr" rid="B8071246">Castañeda Ruiz et al. (2002)</xref>, <xref ref-type="bibr" rid="B8071988">Siboe et al. (1999)</xref></td></tr><tr><td rowspan="1" colspan="1">
              <italic>
                <tp:taxon-name><tp:taxon-name-part taxon-name-part-type="genus" reg="Phaeoisaria">P.</tp:taxon-name-part><tp:taxon-name-part taxon-name-part-type="species" reg="pseudoclematidis">pseudoclematidis</tp:taxon-name-part></tp:taxon-name>
              </italic>
            </td><td rowspan="1" colspan="1">200–500 µm long, 40–80 µm wide at the base, 40– 60 µm wide in the middle, 20–30 µm wide at the apex</td><td rowspan="1" colspan="1">Erect, rigid, dark brown, velvety, smooth, composed of compactly and parallel adpressed conidiophores</td><td rowspan="1" colspan="1">50–500 × 2–3</td><td rowspan="1" colspan="1">Macronematous, synnematous, brown to dark brown, septate, branched, smooth</td><td rowspan="1" colspan="1">5–8.5 × 3–4</td><td rowspan="1" colspan="1">
              <xref ref-type="bibr" rid="B8083598">Liu et al. (2015)</xref>
            </td></tr><tr><td rowspan="1" colspan="1">
              <italic>
                <tp:taxon-name><tp:taxon-name-part taxon-name-part-type="genus" reg="Phaeoisaria">P.</tp:taxon-name-part><tp:taxon-name-part taxon-name-part-type="species" reg="sedimenticola">sedimenticola</tp:taxon-name-part></tp:taxon-name>
              </italic>
            </td><td rowspan="1" colspan="1">up to 4000 µm high or sometimes longer, 70– 90 µm wide</td><td rowspan="1" colspan="1">Erect, cylindrical to subulate, consisting of very regular, parallel, brown hyphae</td><td rowspan="1" colspan="1"/><td rowspan="1" colspan="1"/><td rowspan="1" colspan="1">aseptate (3.5–)4.5–5.5(–7.5) ×<break/>(2.5–)3–4(–4.5) 1-septate (4.5–)5.5–6.5(–9) × (2–)2.5–3.5(–4.5)</td><td rowspan="1" colspan="1">
              <xref ref-type="bibr" rid="B8071116">Cheng et al. (2014)</xref>
            </td></tr><tr><td rowspan="1" colspan="1">
              <italic>
                <tp:taxon-name><tp:taxon-name-part taxon-name-part-type="genus" reg="Phaeoisaria">P.</tp:taxon-name-part><tp:taxon-name-part taxon-name-part-type="species" reg="siamensis">siamensis</tp:taxon-name-part></tp:taxon-name>
              </italic>
            </td><td rowspan="1" colspan="1">330–380 × 20–25(–30)</td><td rowspan="1" colspan="1">Conidiomata scattered, indeterminate, erect, rigid, superficial, dark brown composed of compactly appressed conidiophores</td><td rowspan="1" colspan="1">2–2.5(–3) µm wide</td><td rowspan="1" colspan="1">Macronematous, in synnematous conidiomata, scattered, synnemata subulate or cylindrical, indeterminate, at the base 13–15 µm beneath the fertile portion with conidiogenous cells, composed of medium to dark brown, smooth, septate parallel hyphae, splaying out at the middle to apex</td><td rowspan="1" colspan="1">5–8 × 3–4</td><td rowspan="1" colspan="1">
              <xref ref-type="bibr" rid="B8071684">Hyde et al. (2019)</xref>
            </td></tr><tr><td rowspan="1" colspan="1">
              <italic>
                <tp:taxon-name><tp:taxon-name-part taxon-name-part-type="genus" reg="Phaeoisaria">P.</tp:taxon-name-part><tp:taxon-name-part taxon-name-part-type="species" reg="sparsa">sparsa</tp:taxon-name-part></tp:taxon-name>
              </italic>
            </td><td rowspan="1" colspan="1">-</td><td rowspan="1" colspan="1"><tp:taxon-name><tp:taxon-name-part taxon-name-part-type="genus" reg="Synnemata">Synnemata</tp:taxon-name-part></tp:taxon-name> composed of at least 10 adpressed hyphae</td><td rowspan="1" colspan="1">-</td><td rowspan="1" colspan="1">Not tuberculate</td><td rowspan="1" colspan="1">10–15.5 × 2.5–3.5</td><td rowspan="1" colspan="1"><xref ref-type="bibr" rid="B8071539">de Hoog and Papendorf (1976)</xref>, <xref ref-type="bibr" rid="B8072008">Sutton (1973)</xref></td></tr><tr><td rowspan="1" colspan="1">
              <tp:taxon-name><tp:taxon-name-part taxon-name-part-type="genus" reg="Phaeoisaria">P.</tp:taxon-name-part><tp:taxon-name-part taxon-name-part-type="species" reg="sparsa">sparsa</tp:taxon-name-part><tp:taxon-name-part taxon-name-part-type="infraspecific-rank">var.</tp:taxon-name-part><tp:taxon-name-part taxon-name-part-type="variety" reg="cubensis">cubensis</tp:taxon-name-part></tp:taxon-name>
            </td><td rowspan="1" colspan="1">-</td><td rowspan="1" colspan="1">-</td><td rowspan="1" colspan="1">-</td><td rowspan="1" colspan="1">-</td><td rowspan="1" colspan="1">(4–)7– 11(–17) ×(1.5–) 2– 3(–4)</td><td rowspan="1" colspan="1"><xref ref-type="bibr" rid="B8083717">Mercado-Sierra et al. (1997)</xref>, <xref ref-type="bibr" rid="B8071912">Mel’nik (2012)</xref></td></tr><tr><td rowspan="1" colspan="1">
              <italic>
                <tp:taxon-name><tp:taxon-name-part taxon-name-part-type="genus" reg="Phaeoisaria">P.</tp:taxon-name-part><tp:taxon-name-part taxon-name-part-type="species" reg="synnematica">synnematica</tp:taxon-name-part></tp:taxon-name>
              </italic>
            </td><td rowspan="1" colspan="1">399–960 × 12–30</td><td rowspan="1" colspan="1">Synnematal, erect, rigid, dark brown to olivaceous brown, composed of compactly parallel appressed conidiophores, cylindrical to clavate</td><td rowspan="1" colspan="1">1.5–960 × 1–3.5</td><td rowspan="1" colspan="1">Macronematous to semi- macronematous, highly geniculate, dark brown to olivaceous brown, synnematous, simple to dichotomously branched, emerging out at the apex and along the sides of the upper half or two thirds of each synnema, dark brown at the base, brown to pale brown</td><td rowspan="1" colspan="1">4–11 × 2–5</td><td rowspan="1" colspan="1">
              <xref ref-type="bibr" rid="B8071137">Boonmee et al. (2021)</xref>
            </td></tr><tr><td rowspan="1" colspan="1">
              <italic>
                <tp:taxon-name><tp:taxon-name-part taxon-name-part-type="genus" reg="Phaeoisaria">P.</tp:taxon-name-part><tp:taxon-name-part taxon-name-part-type="species" reg="tuberculata">tuberculata</tp:taxon-name-part></tp:taxon-name>
              </italic>
            </td><td rowspan="1" colspan="1">-</td><td rowspan="1" colspan="1"><tp:taxon-name><tp:taxon-name-part taxon-name-part-type="genus" reg="Synnemata">Synnemata</tp:taxon-name-part></tp:taxon-name> composed of at least 10 adpressed hyphae</td><td rowspan="1" colspan="1">-</td><td rowspan="1" colspan="1">Conspicuously tuberculate</td><td rowspan="1" colspan="1">8–13.5 × 1.5–2</td><td rowspan="1" colspan="1"><xref ref-type="bibr" rid="B8071246">Castañeda Ruiz et al. (2002)</xref>, <xref ref-type="bibr" rid="B8072171">Sutton (1993)</xref></td></tr><tr><td rowspan="1" colspan="1">
              <italic>
                <tp:taxon-name><tp:taxon-name-part taxon-name-part-type="genus" reg="Pleurotheciella">P.</tp:taxon-name-part><tp:taxon-name-part taxon-name-part-type="species" reg="uniseptata">uniseptata</tp:taxon-name-part></tp:taxon-name>
              </italic>
            </td><td rowspan="1" colspan="1">-</td><td rowspan="1" colspan="1">-</td><td rowspan="1" colspan="1">-</td><td rowspan="1" colspan="1">-</td><td rowspan="1" colspan="1">(3.5–) 5.5– 7.5 (–10) × 1.5–3</td><td rowspan="1" colspan="1"><xref ref-type="bibr" rid="B8071539">de Hoog and Papendorf (1976)</xref>, <xref ref-type="bibr" rid="B8083727">Mercado-Sierra (1984)</xref>, <xref ref-type="bibr" rid="B8071912">Mel’nik (2012)</xref></td></tr><tr><td rowspan="1" colspan="1">
              <italic>
                <tp:taxon-name><tp:taxon-name-part taxon-name-part-type="genus" reg="Phaeoisaria">P.</tp:taxon-name-part><tp:taxon-name-part taxon-name-part-type="species" reg="vietnamensis">vietnamensis</tp:taxon-name-part></tp:taxon-name>
              </italic>
            </td><td rowspan="1" colspan="1">330–380 µm high, 20–25(– 30) µm wide at the base</td><td rowspan="1" colspan="1">-</td><td rowspan="1" colspan="1">2–2.5(–3) µm wide</td><td rowspan="1" colspan="1">Macronematous, in synnematous conidiomata, scattered, synnemata subulate or cylindrical, indeterminate composed of medium to dark brown, smooth, septate parallel hyphae</td><td rowspan="1" colspan="1">18.5– 23.5 × 4.5–5</td><td rowspan="1" colspan="1">
              <xref ref-type="bibr" rid="B8071912">Mel’nik (2012)</xref>
            </td></tr></tbody></table></table-wrap></tp:treatment-sec><ref-list><ref id="B8083135"><element-citation xmlns:xlink="http://www.w3.org/1999/xlink" publication-type="article" xlink:type="simple"><person-group person-group-type="author"><name name-style="western"><surname>Crous</surname><given-names>P. W.</given-names></name><name name-style="western"><surname>Osieck</surname><given-names>E. R.</given-names></name><name name-style="western"><surname>Jurjević</surname><given-names>Ž.</given-names></name><name name-style="western"><surname>Boers</surname><given-names>J.</given-names></name><name name-style="western"><surname>Iperen</surname><given-names>A. L.</given-names></name><name name-style="western"><surname>Starink-Willemse</surname><given-names>M.</given-names></name><name name-style="western"><surname>Dima</surname><given-names>B.</given-names></name><name name-style="western"><surname>Balashov</surname><given-names>S.</given-names></name><name name-style="western"><surname>Bulgakov</surname><given-names>T. S.</given-names></name><name name-style="western"><surname>Johnston</surname><given-names>P. R.</given-names></name><name name-style="western"><surname>Morozova</surname><given-names>O. V.</given-names></name><name name-style="western"><surname>Pinruan</surname><given-names>U.</given-names></name><name name-style="western"><surname>Sommai</surname><given-names>S.</given-names></name><name name-style="western"><surname>Alvarado</surname><given-names>P.</given-names></name><name name-style="western"><surname>Decock</surname><given-names>C. A.</given-names></name><name name-style="western"><surname>Lebel</surname><given-names>T.</given-names></name><name name-style="western"><surname>McMullan-Fisher</surname><given-names>S.</given-names></name><name name-style="western"><surname>Moreno</surname><given-names>G.</given-names></name><name name-style="western"><surname>Shivas</surname><given-names>R. G.</given-names></name><name name-style="western"><surname>Zhao</surname><given-names>L.</given-names></name><name name-style="western"><surname>Abdollahzadeh</surname><given-names>J.</given-names></name><name name-style="western"><surname>Abrinbana</surname><given-names>M.</given-names></name><name name-style="western"><surname>Ageev</surname><given-names>D. V.</given-names></name><name name-style="western"><surname>Akhmetova</surname><given-names>G.</given-names></name><name name-style="western"><surname>Alexandrova</surname><given-names>A. V.</given-names></name><name name-style="western"><surname>Altés</surname><given-names>A.</given-names></name><name name-style="western"><surname>Amaral</surname><given-names>A. G.G.</given-names></name><name name-style="western"><surname>Angelini</surname><given-names>C.</given-names></name><name name-style="western"><surname>Antonín</surname><given-names>V.</given-names></name><name name-style="western"><surname>Arenas</surname><given-names>F.</given-names></name><name name-style="western"><surname>Asselman</surname><given-names>P.</given-names></name><name name-style="western"><surname>Badali</surname><given-names>F.</given-names></name><name name-style="western"><surname>Baghela</surname><given-names>A.</given-names></name><name name-style="western"><surname>Bañares</surname><given-names>A.</given-names></name><name name-style="western"><surname>Barreto</surname><given-names>R. W.</given-names></name><name name-style="western"><surname>Baseia</surname><given-names>I. G.</given-names></name><name name-style="western"><surname>Bellanger</surname><given-names>J. M.</given-names></name><name name-style="western"><surname>Berraf-Tebbal</surname><given-names>A.</given-names></name><name name-style="western"><surname>Biketova</surname><given-names>A. Yu.</given-names></name><name name-style="western"><surname>Bukharova</surname><given-names>N. V.</given-names></name><name name-style="western"><surname>Burgess</surname><given-names>T. I.</given-names></name><name name-style="western"><surname>Cabero</surname><given-names>J.</given-names></name><name name-style="western"><surname>Câmara</surname><given-names>M. P.S.</given-names></name><name name-style="western"><surname>Cano-Lira</surname><given-names>J. F.</given-names></name><name name-style="western"><surname>Ceryngier</surname><given-names>P.</given-names></name><name name-style="western"><surname>Chávez</surname><given-names>R.</given-names></name><name name-style="western"><surname>Cowan</surname><given-names>D. A.</given-names></name><name name-style="western"><surname>de Lima</surname><given-names>A. F.</given-names></name><name name-style="western"><surname>Oliveira</surname><given-names>R. L.</given-names></name><name name-style="western"><surname>Denman</surname><given-names>S.</given-names></name><name name-style="western"><surname>Dang</surname><given-names>Q. N.</given-names></name><name name-style="western"><surname>Dovana</surname><given-names>F.</given-names></name><name name-style="western"><surname>Duarte</surname><given-names>I. G.</given-names></name><name name-style="western"><surname>Eichmeier</surname><given-names>A.</given-names></name><name name-style="western"><surname>Erhard</surname><given-names>A.</given-names></name><name name-style="western"><surname>Esteve-Raventós</surname><given-names>F.</given-names></name><name name-style="western"><surname>Fellin</surname><given-names>A.</given-names></name><name name-style="western"><surname>Ferisin</surname><given-names>G.</given-names></name><name name-style="western"><surname>Ferreira</surname><given-names>R. J.</given-names></name><name name-style="western"><surname>Ferrer</surname><given-names>A.</given-names></name><name name-style="western"><surname>Finy</surname><given-names>P.</given-names></name><name name-style="western"><surname>Gaya</surname><given-names>E.</given-names></name><name name-style="western"><surname>Geering</surname><given-names>A. D.W.</given-names></name><name name-style="western"><surname>Gil-Durán</surname><given-names>C.</given-names></name><name name-style="western"><surname>Glässnerová</surname><given-names>K.</given-names></name><name name-style="western"><surname>Glushakova</surname><given-names>A. M.</given-names></name><name name-style="western"><surname>Gramaje</surname><given-names>D.</given-names></name><name name-style="western"><surname>Guard</surname><given-names>F. E.</given-names></name><name name-style="western"><surname>Guarnizo</surname><given-names>A. L.</given-names></name><name name-style="western"><surname>Haelewaters</surname><given-names>D.</given-names></name><name name-style="western"><surname>Halling</surname><given-names>R. E.</given-names></name><name name-style="western"><surname>Hill</surname><given-names>R.</given-names></name><name name-style="western"><surname>Hirooka</surname><given-names>Y.</given-names></name><name name-style="western"><surname>Hubka</surname><given-names>V.</given-names></name><name name-style="western"><surname>Iliushin</surname><given-names>V. A.</given-names></name><name name-style="western"><surname>Ivanova</surname><given-names>D. D.</given-names></name><name name-style="western"><surname>Ivanushkina</surname><given-names>N. E.</given-names></name><name name-style="western"><surname>Jangsantear</surname><given-names>P.</given-names></name><name name-style="western"><surname>Justo</surname><given-names>A.</given-names></name><name name-style="western"><surname>Kachalkin</surname><given-names>A. V.</given-names></name><name name-style="western"><surname>Kato</surname><given-names>S.</given-names></name><name name-style="western"><surname>Khamsuntorn</surname><given-names>P.</given-names></name><name name-style="western"><surname>Kirtsideli</surname><given-names>I. Y.</given-names></name><name name-style="western"><surname>Knapp</surname><given-names>D. G.</given-names></name><name name-style="western"><surname>Kochkina</surname><given-names>G. A.</given-names></name><name name-style="western"><surname>Koukol</surname><given-names>O.</given-names></name><name name-style="western"><surname>Kovács</surname><given-names>G. M.</given-names></name><name name-style="western"><surname>Kruse</surname><given-names>J.</given-names></name><name name-style="western"><surname>Kumar</surname><given-names>T. K. A.</given-names></name><name name-style="western"><surname>Kušan</surname><given-names>I.</given-names></name><name name-style="western"><surname>Læssøe</surname><given-names>T.</given-names></name><name name-style="western"><surname>Larsson</surname><given-names>E.</given-names></name><name name-style="western"><surname>Lebeuf</surname><given-names>R.</given-names></name><name name-style="western"><surname>Levicán</surname><given-names>G.</given-names></name><name name-style="western"><surname>M</surname><given-names>Loizides</given-names></name><name name-style="western"><surname>P</surname><given-names>Marinho</given-names></name><name name-style="western"><surname>JJ</surname><given-names>Luangsa-ard</given-names></name><name name-style="western"><surname>EG</surname><given-names>Lukina</given-names></name><name name-style="western"><surname>Magaña-Dueñas</surname><given-names>V.</given-names></name><name name-style="western"><surname>Maggs-Kölling</surname><given-names>G.</given-names></name><name name-style="western"><surname>Malysheva</surname><given-names>E. F.</given-names></name><name name-style="western"><surname>Malysheva</surname><given-names>V. F.</given-names></name><name name-style="western"><surname>Martín</surname><given-names>B.</given-names></name><name name-style="western"><surname>Martín</surname><given-names>M. P.</given-names></name><name name-style="western"><surname>Matočec</surname><given-names>N.</given-names></name><name name-style="western"><surname>McTaggart</surname><given-names>A. R.</given-names></name><name name-style="western"><surname>Mehrabi-Koushki</surname><given-names>M.</given-names></name><name name-style="western"><surname>Mešić</surname><given-names>A.</given-names></name><name name-style="western"><surname>Miller</surname><given-names>A. N.</given-names></name><name name-style="western"><surname>Mironova</surname><given-names>P.</given-names></name><name name-style="western"><surname>Moreau</surname><given-names>P. A.</given-names></name><name name-style="western"><surname>Morte</surname><given-names>A.</given-names></name><name name-style="western"><surname>Müller</surname><given-names>K.</given-names></name><name name-style="western"><surname>Nagy</surname><given-names>L. G.</given-names></name><name name-style="western"><surname>Nanu</surname><given-names>S.</given-names></name><name name-style="western"><surname>Navarro-Ródenas</surname><given-names>A.</given-names></name><name name-style="western"><surname>Nel</surname><given-names>W. J.</given-names></name><name name-style="western"><surname>Nguyen</surname><given-names>T. H.</given-names></name><name name-style="western"><surname>Nóbrega</surname><given-names>T. F.</given-names></name><name name-style="western"><surname>Noordeloos</surname><given-names>M. E.</given-names></name><name name-style="western"><surname>Olariaga</surname><given-names>I.</given-names></name><name name-style="western"><surname>Overton</surname><given-names>B. E.</given-names></name><name name-style="western"><surname>Ozerskaya</surname><given-names>A. M.</given-names></name><name name-style="western"><surname>Palani</surname><given-names>P.</given-names></name><name name-style="western"><surname>Pancorbo</surname><given-names>F.</given-names></name><name name-style="western"><surname>Papp</surname><given-names>V.</given-names></name><name name-style="western"><surname>Pawłowska</surname><given-names>J.</given-names></name><name name-style="western"><surname>Pham</surname><given-names>T. Q.</given-names></name><name name-style="western"><surname>Phosri</surname><given-names>C.</given-names></name><name name-style="western"><surname>Popov</surname><given-names>E. S.</given-names></name><name name-style="western"><surname>Portugal</surname><given-names>A.</given-names></name><name name-style="western"><surname>Pošta</surname><given-names>A.</given-names></name><name name-style="western"><surname>Reschke</surname><given-names>K.</given-names></name><name name-style="western"><surname>Reul</surname><given-names>M.</given-names></name><name name-style="western"><surname>Ricci</surname><given-names>G. M.</given-names></name><name name-style="western"><surname>Rodríguez</surname><given-names>A.</given-names></name><name name-style="western"><surname>Romanowski</surname><given-names>J.</given-names></name><name name-style="western"><surname>Ruchikachorn</surname><given-names>N.</given-names></name><name name-style="western"><surname>Saar</surname><given-names>I.</given-names></name><name name-style="western"><surname>Safi</surname><given-names>A.</given-names></name><name name-style="western"><surname>Sakolrak</surname><given-names>B.</given-names></name><name name-style="western"><surname>Salzmann</surname><given-names>F.</given-names></name><name name-style="western"><surname>Sandoval-Denis</surname><given-names>M.</given-names></name><name name-style="western"><surname>Sangwichein</surname><given-names>E.</given-names></name><name name-style="western"><surname>Sanhueza</surname><given-names>L.</given-names></name><name name-style="western"><surname>Sato</surname><given-names>T.</given-names></name><name name-style="western"><surname>Sastoque</surname><given-names>A.</given-names></name><name name-style="western"><surname>Senn-Irlet</surname><given-names>B.</given-names></name><name name-style="western"><surname>Shibata</surname><given-names>A.</given-names></name><name name-style="western"><surname>Siepe</surname><given-names>K.</given-names></name><name name-style="western"><surname>Somrithipol</surname><given-names>S.</given-names></name><name name-style="western"><surname>Spetik</surname><given-names>M.</given-names></name><name name-style="western"><surname>Sridhar</surname><given-names>P.</given-names></name><name name-style="western"><surname>Stchigel</surname><given-names>A. M.</given-names></name><name name-style="western"><surname>Stuskova</surname><given-names>K.</given-names></name><name name-style="western"><surname>Suwannasai</surname><given-names>N.</given-names></name><name name-style="western"><surname>Tan</surname><given-names>Y. P.</given-names></name><name name-style="western"><surname>Thangavel</surname><given-names>R.</given-names></name><name name-style="western"><surname>Tiago</surname><given-names>I.</given-names></name><name name-style="western"><surname>Tiwari</surname><given-names>S.</given-names></name><name name-style="western"><surname>Tkalčec</surname><given-names>Z.</given-names></name><name name-style="western"><surname>Tomashevskaya</surname><given-names>M. A.</given-names></name><name name-style="western"><surname>Tonegawa</surname><given-names>C.</given-names></name><name name-style="western"><surname>Tran</surname><given-names>H. X.</given-names></name><name name-style="western"><surname>Tran</surname><given-names>N. T.</given-names></name><name name-style="western"><surname>Trovão</surname><given-names>J.</given-names></name><name name-style="western"><surname>Trubitsyn</surname><given-names>V. E.</given-names></name><name name-style="western"><surname>Van Wyk</surname><given-names>J.</given-names></name><name name-style="western"><surname>Vieira</surname><given-names>W. A.S.</given-names></name><name name-style="western"><surname>Vila</surname><given-names>J.</given-names></name><name name-style="western"><surname>Visagie</surname><given-names>C. M.</given-names></name><name name-style="western"><surname>Vizzini</surname><given-names>A.</given-names></name><name name-style="western"><surname>Volobuev</surname><given-names>S. V.</given-names></name><name name-style="western"><surname>Vu</surname><given-names>D. T.</given-names></name><name name-style="western"><surname>Wangsawat</surname><given-names>N.</given-names></name><name name-style="western"><surname>Yaguchi</surname><given-names>T.</given-names></name><name name-style="western"><surname>Ercole</surname><given-names>E.</given-names></name><name name-style="western"><surname>Ferreira</surname><given-names>B. W.</given-names></name><name name-style="western"><surname>de Souza</surname><given-names>A. P.</given-names></name><name name-style="western"><surname>Vieira</surname><given-names>B. S.</given-names></name><name name-style="western"><surname>Groenewald</surname><given-names>J. Z.</given-names></name></person-group><year>2021</year><article-title>Fungal Planet description sheets: 1284-1382</article-title><source>Persoonia: Molecular Phylogeny and Evolution of <tp:taxon-name><tp:taxon-name-part taxon-name-part-type="kingdom">Fungi</tp:taxon-name-part></tp:taxon-name></source><volume>47</volume><issue>1</issue><fpage>178</fpage><lpage>374</lpage><pub-id pub-id-type="doi">10.3767/persoonia.2021.47.06</pub-id></element-citation></ref><ref id="B8071539"><element-citation xmlns:xlink="http://www.w3.org/1999/xlink" publication-type="article" xlink:type="simple"><person-group person-group-type="author"><name name-style="western"><surname>de Hoog</surname><given-names>G. S.</given-names></name><name name-style="western"><surname>Papendorf</surname><given-names>M. C.</given-names></name></person-group><year>1976</year><article-title>The genus <italic><tp:taxon-name><tp:taxon-name-part taxon-name-part-type="genus" reg="Phaeoisaria">Phaeoisaria</tp:taxon-name-part></tp:taxon-name></italic></article-title><source>Persoonia: Molecular Phylogeny and Evolution of <tp:taxon-name><tp:taxon-name-part taxon-name-part-type="kingdom">Fungi</tp:taxon-name-part></tp:taxon-name></source><volume>8</volume><issue>4</issue><fpage>407</fpage><lpage>414</lpage></element-citation></ref><ref id="B8071413"><element-citation xmlns:xlink="http://www.w3.org/1999/xlink" publication-type="article" xlink:type="simple"><person-group person-group-type="author"><name name-style="western"><surname>Crous</surname><given-names>P. W.</given-names></name><name name-style="western"><surname>Schumacher</surname><given-names>R. K.</given-names></name><name name-style="western"><surname>Wingfield</surname><given-names>M. J.</given-names></name><name name-style="western"><surname>Lombard</surname><given-names>L.</given-names></name><name name-style="western"><surname>Giraldo</surname><given-names>A.</given-names></name><name name-style="western"><surname>Christensen</surname><given-names>M.</given-names></name><name name-style="western"><surname>Gardiennet</surname><given-names>A.</given-names></name><name name-style="western"><surname>Nakashima</surname><given-names>C.</given-names></name><name name-style="western"><surname>Pereira</surname><given-names>O. L.</given-names></name><name name-style="western"><surname>AJ</surname><given-names>Smith</given-names></name><name name-style="western"><surname>Groenewald</surname><given-names>J. Z.</given-names></name></person-group><year>2015</year><article-title>Fungal systematics and evolution: FUSE 1</article-title><source>Sydowia</source><volume>67</volume><fpage>81</fpage><lpage>118</lpage><pub-id pub-id-type="doi">10.12905/0380.sydowia67-2015-0081</pub-id></element-citation></ref><ref id="B8071968"><element-citation xmlns:xlink="http://www.w3.org/1999/xlink" publication-type="article" xlink:type="simple"><person-group person-group-type="author"><name name-style="western"><surname>Réblová</surname><given-names>M.</given-names></name><name name-style="western"><surname>Seifert</surname><given-names>K. A.</given-names></name><name name-style="western"><surname>Fournier</surname><given-names>J.</given-names></name><name name-style="western"><surname>Štěpánek</surname><given-names>V.</given-names></name></person-group><year>2016</year><article-title>Newly recognized lineages of perithecial ascomycetes: the new orders <tp:taxon-name><tp:taxon-name-part taxon-name-part-type="order">Conioscyphales</tp:taxon-name-part></tp:taxon-name> and <tp:taxon-name><tp:taxon-name-part taxon-name-part-type="order">Pleurotheciales</tp:taxon-name-part></tp:taxon-name></article-title><source>Persoonia: Molecular Phylogeny and Evolution of <tp:taxon-name><tp:taxon-name-part taxon-name-part-type="kingdom">Fungi</tp:taxon-name-part></tp:taxon-name></source><volume>37</volume><issue>1</issue><fpage>57</fpage><lpage>81</lpage><pub-id pub-id-type="doi">10.3767/003158516X689819</pub-id></element-citation></ref><ref id="B8071246"><element-citation xmlns:xlink="http://www.w3.org/1999/xlink" publication-type="article" xlink:type="simple"><person-group person-group-type="author"><name name-style="western"><surname>Castañeda Ruiz</surname><given-names>R. F.</given-names></name><name name-style="western"><surname>Velasquez</surname><given-names>S.</given-names></name><name name-style="western"><surname>Cano</surname><given-names>J.</given-names></name><name name-style="western"><surname>Saikawa</surname><given-names>M.</given-names></name><name name-style="western"><surname>Guarro</surname><given-names>J.</given-names></name></person-group><year>2002</year><article-title><italic><tp:taxon-name><tp:taxon-name-part taxon-name-part-type="genus" reg="Phaeoisaria">Phaeoisaria</tp:taxon-name-part><tp:taxon-name-part taxon-name-part-type="species" reg="aguilerae">aguilerae</tp:taxon-name-part></tp:taxon-name></italic> anam. sp. nov. from submerged wood in Cuba with notes and reflections in the genus <italic><tp:taxon-name><tp:taxon-name-part taxon-name-part-type="genus" reg="Phaeoisaria">Phaeoisaria</tp:taxon-name-part></tp:taxon-name></italic></article-title><source>Cryptogamie Mycologie</source><volume>23</volume><issue>1</issue><fpage>9</fpage><lpage>18</lpage></element-citation></ref><ref id="B8072018"><element-citation xmlns:xlink="http://www.w3.org/1999/xlink" publication-type="article" xlink:type="simple"><person-group person-group-type="author"><name name-style="western"><surname>Crous</surname><given-names>P. W.</given-names></name><name name-style="western"><surname>Wingfield</surname><given-names>M. J.</given-names></name><name name-style="western"><surname>Burgess</surname><given-names>T. I.</given-names></name><name name-style="western"><surname>Carnegie</surname><given-names>A. J.</given-names></name><name name-style="western"><surname>Hardy</surname><given-names>G. E.S.J.</given-names></name><name name-style="western"><surname>Smith</surname><given-names>D.</given-names></name><name name-style="western"><surname>Summerell</surname><given-names>B. A.</given-names></name><name name-style="western"><surname>Cano-Lira</surname><given-names>J. F.</given-names></name><name name-style="western"><surname>Guarro</surname><given-names>J.</given-names></name><name name-style="western"><surname>Houbraken</surname><given-names>J.</given-names></name><name name-style="western"><surname>Lombard</surname><given-names>L.</given-names></name><name name-style="western"><surname>Martín</surname><given-names>M. P.</given-names></name><name name-style="western"><surname>Sandoval-Denis</surname><given-names>M.</given-names></name><name name-style="western"><surname>Alexandrova</surname><given-names>A. V.</given-names></name><name name-style="western"><surname>Barnes</surname><given-names>C. W.</given-names></name><name name-style="western"><surname>Baseia</surname><given-names>I. G.</given-names></name><name name-style="western"><surname>Bezerra</surname><given-names>J. D.P.</given-names></name><name name-style="western"><surname>Guarnaccia</surname><given-names>V.</given-names></name><name name-style="western"><surname>May</surname><given-names>T. W.</given-names></name><name name-style="western"><surname>Hernández-Restrepo</surname><given-names>M.</given-names></name><name name-style="western"><surname>Stchigel</surname><given-names>A. M.</given-names></name><name name-style="western"><surname>Miller</surname><given-names>A. N.</given-names></name><name name-style="western"><surname>Ordoñez</surname><given-names>M. E.</given-names></name><name name-style="western"><surname>Abreu</surname><given-names>V. P.</given-names></name><name name-style="western"><surname>Accioly</surname><given-names>T.</given-names></name><name name-style="western"><surname>Agnello</surname><given-names>C.</given-names></name><name name-style="western"><surname>Agustincolmn</surname><given-names>A.</given-names></name><name name-style="western"><surname>Albuquerque</surname><given-names>C. C.</given-names></name><name name-style="western"><surname>Alfredo</surname><given-names>D. S.</given-names></name><name name-style="western"><surname>Alvarado</surname><given-names>P.</given-names></name><name name-style="western"><surname>Araújo-Magalhães</surname><given-names>G. R.</given-names></name><name name-style="western"><surname>Arauzo</surname><given-names>S.</given-names></name><name name-style="western"><surname>Atkinson</surname><given-names>T.</given-names></name><name name-style="western"><surname>Barili</surname><given-names>A.</given-names></name><name name-style="western"><surname>Barreto</surname><given-names>R. W.</given-names></name><name name-style="western"><surname>Bezerra</surname><given-names>J. L.</given-names></name><name name-style="western"><surname>Cabral</surname><given-names>T. S.</given-names></name><name name-style="western"><surname>Camello</surname><given-names>R. F.</given-names></name><name name-style="western"><surname>Cruz</surname><given-names>R. H.S.F.</given-names></name><name name-style="western"><surname>Daniëls</surname><given-names>P. P.</given-names></name><name name-style="western"><surname>Da Silva</surname><given-names>B. D.B.</given-names></name><name name-style="western"><surname>De Almeida</surname><given-names>D. A.C.</given-names></name><name name-style="western"><surname>De Carvalho Júnior</surname><given-names>A. A.</given-names></name><name name-style="western"><surname>Decock</surname><given-names>C. A.</given-names></name><name name-style="western"><surname>Delgat</surname><given-names>L.</given-names></name><name name-style="western"><surname>Denman</surname><given-names>S.</given-names></name><name name-style="western"><surname>Dimitrov</surname><given-names>R. A.</given-names></name><name name-style="western"><surname>Edwards</surname><given-names>J.</given-names></name><name name-style="western"><surname>Fedosova</surname><given-names>A. G.</given-names></name><name name-style="western"><surname>Ferreira</surname><given-names>R. J.</given-names></name><name name-style="western"><surname>Firmino</surname><given-names>A. L.</given-names></name><name name-style="western"><surname>Flores</surname><given-names>J. A.</given-names></name><name name-style="western"><surname>García</surname><given-names>D.</given-names></name><name name-style="western"><surname>Gené</surname><given-names>J.</given-names></name><name name-style="western"><surname>Giraldo</surname><given-names>A.</given-names></name><name name-style="western"><surname>Góis</surname><given-names>J. S.</given-names></name><name name-style="western"><surname>Gomes</surname><given-names>A. A.M.</given-names></name><name name-style="western"><surname>Gonçalves</surname><given-names>C. M.</given-names></name><name name-style="western"><surname>Gouliamova</surname><given-names>D. E.</given-names></name><name name-style="western"><surname>Groenewald</surname><given-names>M.</given-names></name><name name-style="western"><surname>Guéorguiev</surname><given-names>B. V.</given-names></name><name name-style="western"><surname>Guevara-Suarez</surname><given-names>M.</given-names></name><name name-style="western"><surname>Gusmão</surname><given-names>L. F.P.</given-names></name><name name-style="western"><surname>Hosaka</surname><given-names>K.</given-names></name><name name-style="western"><surname>Hubka</surname><given-names>V.</given-names></name><name name-style="western"><surname>Huhndorf</surname><given-names>S. M.</given-names></name><name name-style="western"><surname>Jadan</surname><given-names>M.</given-names></name><name name-style="western"><surname>Jurjević</surname><given-names>Ž</given-names></name><name name-style="western"><surname>B</surname><given-names>Kraak</given-names></name><name name-style="western"><surname>V</surname><given-names>Kučera</given-names></name><name name-style="western"><surname>TKA</surname><given-names>Kušan</given-names></name><name name-style="western"><surname>I</surname><given-names>Lacerda</given-names></name><name name-style="western"><surname>Lamlertthon</surname><given-names>S.</given-names></name><name name-style="western"><surname>Lisboa</surname><given-names>W. S.</given-names></name><name name-style="western"><surname>Loizides</surname><given-names>M.</given-names></name><name name-style="western"><surname>Luangsa-Ard</surname><given-names>J. J.</given-names></name><name name-style="western"><surname>Lysková</surname><given-names>P.</given-names></name><name name-style="western"><surname>Maccormack</surname><given-names>W. P.</given-names></name><name name-style="western"><surname>Macedo</surname><given-names>D. M.</given-names></name><name name-style="western"><surname>Machado</surname><given-names>A. R.</given-names></name><name name-style="western"><surname>Malysheva</surname><given-names>E. F.</given-names></name><name name-style="western"><surname>Marinho</surname><given-names>P.</given-names></name><name name-style="western"><surname>Matočec</surname><given-names>N.</given-names></name><name name-style="western"><surname>Meijer</surname><given-names>M.</given-names></name><name name-style="western"><surname>Mešić</surname><given-names>A.</given-names></name><name name-style="western"><surname>Mongkolsamrit</surname><given-names>S.</given-names></name><name name-style="western"><surname>Moreira</surname><given-names>K. A.</given-names></name><name name-style="western"><surname>Morozova</surname><given-names>O. V.</given-names></name><name name-style="western"><surname>Nair</surname><given-names>K. U.</given-names></name><name name-style="western"><surname>Nakamura</surname><given-names>N.</given-names></name><name name-style="western"><surname>Noisripoom</surname><given-names>W.</given-names></name><name name-style="western"><surname>Olariaga</surname><given-names>I.</given-names></name><name name-style="western"><surname>Oliveira</surname><given-names>R. J.V.</given-names></name><name name-style="western"><surname>Paiva</surname><given-names>L. M.</given-names></name><name name-style="western"><surname>Pawar</surname><given-names>P.</given-names></name><name name-style="western"><surname>Pereira</surname><given-names>O. L.</given-names></name><name name-style="western"><surname>Peterson</surname><given-names>S. W.</given-names></name><name name-style="western"><surname>Prieto</surname><given-names>M.</given-names></name><name name-style="western"><surname>Rodríguez-Andrade</surname><given-names>E.</given-names></name><name name-style="western"><surname>Rojodeblas</surname><given-names>C.</given-names></name><name name-style="western"><surname>Roy</surname><given-names>M.</given-names></name><name name-style="western"><surname>Santos</surname><given-names>E. S.</given-names></name><name name-style="western"><surname>Sharma</surname><given-names>R.</given-names></name><name name-style="western"><surname>Silva</surname><given-names>G. A.</given-names></name><name name-style="western"><surname>Souza-Motta</surname><given-names>C. M.</given-names></name><name name-style="western"><surname>Takeuchi-Kaneko</surname><given-names>Y.</given-names></name><name name-style="western"><surname>Tanaka</surname><given-names>C.</given-names></name><name name-style="western"><surname>Thakur</surname><given-names>A.</given-names></name><name name-style="western"><surname>Smith</surname><given-names>M. T.</given-names></name><name name-style="western"><surname>Tkalčec</surname><given-names>Z.</given-names></name><name name-style="western"><surname>Valenzuela-Lopez</surname><given-names>N.</given-names></name><name name-style="western"><surname>Vanderkleij</surname><given-names>P.</given-names></name><name name-style="western"><surname>Verbeken</surname><given-names>A.</given-names></name><name name-style="western"><surname>Viana</surname><given-names>M. G.</given-names></name><name name-style="western"><surname>Wang</surname><given-names>X. W.</given-names></name><name name-style="western"><surname>Groenewald</surname><given-names>J. Z.</given-names></name></person-group><year>2017</year><article-title>Fungal Planet description sheets: 625-715</article-title><source>Persoonia: Molecular Phylogeny and Evolution of <tp:taxon-name><tp:taxon-name-part taxon-name-part-type="kingdom">Fungi</tp:taxon-name-part></tp:taxon-name></source><volume>39</volume><issue>1</issue><fpage>270</fpage><lpage>467</lpage><pub-id pub-id-type="doi">10.3767/persoonia.2017.39.11</pub-id></element-citation></ref><ref id="B8071857"><element-citation xmlns:xlink="http://www.w3.org/1999/xlink" publication-type="article" xlink:type="simple"><person-group person-group-type="author"><name name-style="western"><surname>Luo</surname><given-names>Z. L.</given-names></name><name name-style="western"><surname>Hyde</surname><given-names>K. D.</given-names></name><name name-style="western"><surname>Bhat</surname><given-names>D. J.</given-names></name><name name-style="western"><surname>Maharachchikumbura</surname><given-names>S. S.N.</given-names></name><name name-style="western"><surname>Bao</surname><given-names>D. F.</given-names></name><name name-style="western"><surname>Li</surname><given-names>W. L.</given-names></name><name name-style="western"><surname>Su</surname><given-names>X. J.</given-names></name><name name-style="western"><surname>Yang</surname><given-names>X. Y.</given-names></name></person-group><year>2018</year><article-title>Morphological and molecular taxonomy of novel species <tp:taxon-name><tp:taxon-name-part taxon-name-part-type="family">Pleurotheciaceae</tp:taxon-name-part></tp:taxon-name> from freshwater habitats in Yunnan, China</article-title><source>Mycological Progress</source><volume>17</volume><issue>5</issue><fpage>511</fpage><lpage>530</lpage><pub-id pub-id-type="doi">10.1007/s11557-018-1377-6</pub-id></element-citation></ref><ref id="B8071586"><element-citation xmlns:xlink="http://www.w3.org/1999/xlink" publication-type="article" xlink:type="simple"><person-group person-group-type="author"><name name-style="western"><surname>Höhnel</surname><given-names>F. V.</given-names></name></person-group><year>1909</year><article-title>Fragmente zur Mykologie (VI. Mitteilung, Nr. 182 bis 288)</article-title><source>Sitzungsberichten der Kaiserliche Akademie der Wissenschaften in Wien Mathematische-Naturwissenschaftliche Klasse, Abt I</source><volume>118</volume><issue>182</issue><fpage>275</fpage><lpage>452</lpage></element-citation></ref><ref id="B8071684"><element-citation xmlns:xlink="http://www.w3.org/1999/xlink" publication-type="article" xlink:type="simple"><person-group person-group-type="author"><name name-style="western"><surname>Hyde</surname><given-names>K. D.</given-names></name><name name-style="western"><surname>Tennakoon</surname><given-names>D. S.</given-names></name><name name-style="western"><surname>Jeewon</surname><given-names>R.</given-names></name><name name-style="western"><surname>Bhat</surname><given-names>D. J.</given-names></name><name name-style="western"><surname>Maharachchikumbura</surname><given-names>S. S. N.</given-names></name><name name-style="western"><surname>Rossi</surname><given-names>W.</given-names></name><name name-style="western"><surname>Leonardi</surname><given-names>M.</given-names></name><name name-style="western"><surname>Lee</surname><given-names>H. B.</given-names></name><name name-style="western"><surname>Mun</surname><given-names>H. Y.</given-names></name><name name-style="western"><surname>Houbraken</surname><given-names>J.</given-names></name><name name-style="western"><surname>Nguyen</surname><given-names>T. T. T.</given-names></name><name name-style="western"><surname>Jeon</surname><given-names>S. J.</given-names></name><name name-style="western"><surname>Frisvad</surname><given-names>J. C.</given-names></name><name name-style="western"><surname>Wanasinghe</surname><given-names>D. N.</given-names></name><name name-style="western"><surname>Luücking</surname><given-names>R.</given-names></name><name name-style="western"><surname>Aptroot</surname><given-names>A.</given-names></name><name name-style="western"><surname>Cáceres</surname><given-names>M. E. S.</given-names></name><name name-style="western"><surname>Karunarathna</surname><given-names>S. C.</given-names></name><name name-style="western"><surname>Hongsanan</surname><given-names>S.</given-names></name><name name-style="western"><surname>Phookamsak</surname><given-names>R.</given-names></name><name name-style="western"><surname>de Silva</surname><given-names>N. I.</given-names></name><name name-style="western"><surname>Thambugala</surname><given-names>K. M.</given-names></name><name name-style="western"><surname>Jayawardena</surname><given-names>R. S.</given-names></name><name name-style="western"><surname>Senanayake</surname><given-names>I. C.</given-names></name><name name-style="western"><surname>Boonmee</surname><given-names>S.</given-names></name><name name-style="western"><surname>Chen</surname><given-names>J.</given-names></name><name name-style="western"><surname>Luo</surname><given-names>Z. L.</given-names></name><name name-style="western"><surname>Phukhamsakda</surname><given-names>C.</given-names></name><name name-style="western"><surname>Pereira</surname><given-names>O. L.</given-names></name><name name-style="western"><surname>Abreu</surname><given-names>V. P.</given-names></name><name name-style="western"><surname>Rosado</surname><given-names>A. W.C.</given-names></name><name name-style="western"><surname>Bart</surname><given-names>B.</given-names></name><name name-style="western"><surname>Randrianjohany</surname><given-names>E.</given-names></name><name name-style="western"><surname>Hofstetter</surname><given-names>V.</given-names></name><name name-style="western"><surname>Gibertoni</surname><given-names>T. B.</given-names></name><name name-style="western"><surname>da Silva Soares</surname><given-names>A. M.</given-names></name><name name-style="western"><surname>Plautz Jr.</surname><given-names>H. L.</given-names></name><name name-style="western"><surname>Sotão</surname><given-names>H. M. P.</given-names></name><name name-style="western"><surname>Xavier</surname><given-names>W. K. S.</given-names></name><name name-style="western"><surname>Bezerra</surname><given-names>J. D. P.</given-names></name><name name-style="western"><surname>de Oliveira</surname><given-names>T. G. L.</given-names></name><name name-style="western"><surname>de Souza Motta</surname><given-names>C. M.</given-names></name><name name-style="western"><surname>Magalhães</surname><given-names>O. M. C.</given-names></name><name name-style="western"><surname>Bundhun</surname><given-names>D.</given-names></name><name name-style="western"><surname>Harishchandra</surname><given-names>D.</given-names></name><name name-style="western"><surname>Manawasinghe</surname><given-names>I. S.</given-names></name><name name-style="western"><surname>Dong</surname><given-names>W.</given-names></name><name name-style="western"><surname>Zhang</surname><given-names>S. N.</given-names></name><name name-style="western"><surname>Bao</surname><given-names>D. F.</given-names></name><name name-style="western"><surname>Samarakoon</surname><given-names>M. C.</given-names></name><name name-style="western"><surname>Pem</surname><given-names>D.</given-names></name><name name-style="western"><surname>Karunarathna</surname><given-names>A.</given-names></name><name name-style="western"><surname>Lin</surname><given-names>C. G.</given-names></name><name name-style="western"><surname>Yang</surname><given-names>J.</given-names></name><name name-style="western"><surname>Perera</surname><given-names>R. H.</given-names></name><name name-style="western"><surname>Kumar</surname><given-names>V.</given-names></name><name name-style="western"><surname>Huang</surname><given-names>S. K.</given-names></name><name name-style="western"><surname>Dayarathne</surname><given-names>M. C.</given-names></name><name name-style="western"><surname>Ekanayaka</surname><given-names>A. H.</given-names></name><name name-style="western"><surname>Jayasiri</surname><given-names>S. C.</given-names></name><name name-style="western"><surname>Xiao</surname><given-names>Y.</given-names></name><name name-style="western"><surname>Konta</surname><given-names>S.</given-names></name><name name-style="western"><surname>Niskanen</surname><given-names>T.</given-names></name><name name-style="western"><surname>Liimatainen</surname><given-names>K.</given-names></name><name name-style="western"><surname>Dai</surname><given-names>Y. C.</given-names></name><name name-style="western"><surname>Ji</surname><given-names>X. H.</given-names></name><name name-style="western"><surname>Tian</surname><given-names>X. M.</given-names></name><name name-style="western"><surname>Mešić</surname><given-names>A.</given-names></name><name name-style="western"><surname>Singh</surname><given-names>S. K.</given-names></name><name name-style="western"><surname>Phutthacharoen</surname><given-names>K.</given-names></name><name name-style="western"><surname>Cai</surname><given-names>L.</given-names></name><name name-style="western"><surname>Sorvongxay</surname><given-names>T.</given-names></name><name name-style="western"><surname>Thiyagaraja</surname><given-names>V.</given-names></name><name name-style="western"><surname>Norphanphoun</surname><given-names>C.</given-names></name><name name-style="western"><surname>Chaiwan</surname><given-names>N.</given-names></name><name name-style="western"><surname>Lu</surname><given-names>Y. Z.</given-names></name><name name-style="western"><surname>Jiang</surname><given-names>H. B.</given-names></name><name name-style="western"><surname>Zhang</surname><given-names>J. F.</given-names></name><name name-style="western"><surname>Abeywickrama</surname><given-names>P. D.</given-names></name><name name-style="western"><surname>Aluthmuhandiram</surname><given-names>J. V.S.</given-names></name><name name-style="western"><surname>Brahmanage</surname><given-names>R. S.</given-names></name><name name-style="western"><surname>Zeng</surname><given-names>M.</given-names></name><name name-style="western"><surname>Chethana</surname><given-names>T.</given-names></name><name name-style="western"><surname>Wei</surname><given-names>D.</given-names></name><name name-style="western"><surname>Réblová</surname><given-names>M.</given-names></name><name name-style="western"><surname>Fournier</surname><given-names>J.</given-names></name><name name-style="western"><surname>Nekvindová</surname><given-names>J.</given-names></name><name name-style="western"><surname>do Nascimento Barbosa</surname><given-names>R.</given-names></name><name name-style="western"><surname>dos Santos</surname><given-names>J. E.F.</given-names></name><name name-style="western"><surname>de Oliveira</surname><given-names>N. T.</given-names></name><name name-style="western"><surname>Li</surname><given-names>G. J.</given-names></name><name name-style="western"><surname>Ertz</surname><given-names>D.</given-names></name><name name-style="western"><surname>Shang</surname><given-names>Q. J.</given-names></name><name name-style="western"><surname>Phillips</surname><given-names>A. J. L.</given-names></name><name name-style="western"><surname>Kuo</surname><given-names>C. H.</given-names></name><name name-style="western"><surname>Camporesi</surname><given-names>E.</given-names></name><name name-style="western"><surname>Bulgakov</surname><given-names>T. S.</given-names></name><name name-style="western"><surname>Lumyong</surname><given-names>S.</given-names></name><name name-style="western"><surname>Jones</surname><given-names>E. B. G.</given-names></name><name name-style="western"><surname>Chomnunti</surname><given-names>P.</given-names></name><name name-style="western"><surname>Gentekaki</surname><given-names>E.</given-names></name><name name-style="western"><surname>Bungartz</surname><given-names>F.</given-names></name><name name-style="western"><surname>Zeng</surname><given-names>X. Y.</given-names></name><name name-style="western"><surname>Fryar</surname><given-names>S.</given-names></name><name name-style="western"><surname>Tkalčec</surname><given-names>Z.</given-names></name><name name-style="western"><surname>Liang</surname><given-names>J.</given-names></name><name name-style="western"><surname>Li</surname><given-names>G.</given-names></name><name name-style="western"><surname>Wen</surname><given-names>T. C.</given-names></name><name name-style="western"><surname>Singh</surname><given-names>P. N.</given-names></name><name name-style="western"><surname>Gafforov</surname><given-names>Y.</given-names></name><name name-style="western"><surname>Promputtha</surname><given-names>I.</given-names></name><name name-style="western"><surname>Yasanthika</surname><given-names>E.</given-names></name><name name-style="western"><surname>Goonasekara</surname><given-names>I. D.</given-names></name><name name-style="western"><surname>Zhao</surname><given-names>R. L.</given-names></name><name name-style="western"><surname>Zhao</surname><given-names>Q.</given-names></name><name name-style="western"><surname>Kirk</surname><given-names>P. M.</given-names></name><name name-style="western"><surname>Liu</surname><given-names>J. K.</given-names></name><name name-style="western"><surname>Yan</surname><given-names>J.</given-names></name><name name-style="western"><surname>Mortimer</surname><given-names>P. E.</given-names></name><name name-style="western"><surname>Xu</surname><given-names>J. C.</given-names></name></person-group><year>2019</year><article-title>Fungal diversity notes 1036-1150: taxonomic and phylogenetic contributions on genera and species of fungal taxa</article-title><source>Fungal Diversity</source><volume>96</volume><issue>1</issue><fpage>1</fpage><lpage>242</lpage><pub-id pub-id-type="doi">10.1007/s13225-019-00429-2</pub-id></element-citation></ref><ref id="B8071871"><element-citation xmlns:xlink="http://www.w3.org/1999/xlink" publication-type="article" xlink:type="simple"><person-group person-group-type="author"><name name-style="western"><surname>Luo</surname><given-names>Z. L.</given-names></name><name name-style="western"><surname>Hyde</surname><given-names>K. D.</given-names></name><name name-style="western"><surname>Liu</surname><given-names>J. K.</given-names></name><name name-style="western"><surname>Maharachchikumbura</surname><given-names>S. S.N.</given-names></name><name name-style="western"><surname>Jeewon</surname><given-names>R.</given-names></name><name name-style="western"><surname>Bao</surname><given-names>D. F.</given-names></name><name name-style="western"><surname>Bhat</surname><given-names>D. J.</given-names></name><name name-style="western"><surname>Lin</surname><given-names>C. G.</given-names></name><name name-style="western"><surname>Li</surname><given-names>W. L.</given-names></name><name name-style="western"><surname>Yang</surname><given-names>J.</given-names></name><name name-style="western"><surname>Liu</surname><given-names>N. G.</given-names></name><name name-style="western"><surname>Lu</surname><given-names>Y. Z.</given-names></name><name name-style="western"><surname>Jaya-wardena</surname><given-names>R. S.</given-names></name><name name-style="western"><surname>Li</surname><given-names>J. F.</given-names></name><name name-style="western"><surname>Su</surname><given-names>H. Y.</given-names></name></person-group><year>2019</year><article-title>Freshwater <tp:taxon-name><tp:taxon-name-part taxon-name-part-type="class">sordariomycetes</tp:taxon-name-part></tp:taxon-name></article-title><source>Fungal Diversity</source><volume>99</volume><fpage>451</fpage><lpage>660</lpage><pub-id pub-id-type="doi">10.1007/s13225-019-00438-1</pub-id></element-citation></ref><ref id="B8071892"><element-citation xmlns:xlink="http://www.w3.org/1999/xlink" publication-type="article" xlink:type="simple"><person-group person-group-type="author"><name name-style="western"><surname>Mason</surname><given-names>E. W.</given-names></name><name name-style="western"><surname>Ellis</surname><given-names>M. B.</given-names></name></person-group><year>1953</year><article-title>British species of <italic><tp:taxon-name><tp:taxon-name-part taxon-name-part-type="genus" reg="Periconia">Periconia</tp:taxon-name-part></tp:taxon-name></italic></article-title><source>Mycological Paper</source><volume>56</volume><fpage>1</fpage><lpage>127</lpage></element-citation></ref><ref id="B8071576"><element-citation xmlns:xlink="http://www.w3.org/1999/xlink" publication-type="article" xlink:type="simple"><person-group person-group-type="author"><name name-style="western"><surname>Hughes</surname><given-names>S. J.</given-names></name></person-group><year>1958</year><article-title>Revisiones hyphomycetum aliquot cum appendice de nominibus rejiciendis</article-title><source>Canadian Journal of Botany</source><volume>36</volume><issue>6</issue><fpage>727</fpage><lpage>836</lpage><pub-id pub-id-type="doi">10.1139/b58-067</pub-id></element-citation></ref><ref id="B8071626"><element-citation xmlns:xlink="http://www.w3.org/1999/xlink" publication-type="article" xlink:type="simple"><person-group person-group-type="author"><name name-style="western"><surname>Hyde</surname><given-names>K. D.</given-names></name><name name-style="western"><surname>Chaiwan</surname><given-names>N.</given-names></name><name name-style="western"><surname>Norphanphoun</surname><given-names>C.</given-names></name><name name-style="western"><surname>Boonmee</surname><given-names>S.</given-names></name><name name-style="western"><surname>Camporesi</surname><given-names>E.</given-names></name><name name-style="western"><surname>Chethana</surname><given-names>K. W.T.</given-names></name><name name-style="western"><surname>Dayarathne</surname><given-names>M. C.</given-names></name><name name-style="western"><surname>Silva</surname><given-names>N. I.</given-names></name><name name-style="western"><surname>Dissanayake</surname><given-names>A. J.</given-names></name><name name-style="western"><surname>Ekanayaka</surname><given-names>A. H.</given-names></name><name name-style="western"><surname>Hongsanan</surname><given-names>S.</given-names></name><name name-style="western"><surname>Huang</surname><given-names>S. K.</given-names></name><name name-style="western"><surname>Jayasiri</surname><given-names>S. C.</given-names></name><name name-style="western"><surname>Jayawardena</surname><given-names>R. S.</given-names></name><name name-style="western"><surname>Jiang</surname><given-names>H. B.</given-names></name><name name-style="western"><surname>Karunarathna</surname><given-names>A.</given-names></name><name name-style="western"><surname>Lin</surname><given-names>C. G.</given-names></name><name name-style="western"><surname>Liu</surname><given-names>J. K.</given-names></name><name name-style="western"><surname>Liu</surname><given-names>N. G.</given-names></name><name name-style="western"><surname>Lu</surname><given-names>Y. Z.</given-names></name><name name-style="western"><surname>Luo</surname><given-names>Z. L.</given-names></name><name name-style="western"><surname>Maharachchimbura</surname><given-names>S. S.N.</given-names></name><name name-style="western"><surname>Manawasinghe</surname><given-names>I. S.</given-names></name><name name-style="western"><surname>Pem</surname><given-names>D.</given-names></name><name name-style="western"><surname>Perera</surname><given-names>R. H.</given-names></name><name name-style="western"><surname>Phukhamsakda</surname><given-names>C.</given-names></name><name name-style="western"><surname>Samarakoon</surname><given-names>M. C.</given-names></name><name name-style="western"><surname>Senwanna</surname><given-names>C.</given-names></name><name name-style="western"><surname>Shang</surname><given-names>Q. J.</given-names></name><name name-style="western"><surname>Tennakoon</surname><given-names>D. S.</given-names></name><name name-style="western"><surname>Thambugala</surname><given-names>K. M.</given-names></name><name name-style="western"><surname>Tibpromma</surname><given-names>S.</given-names></name><name name-style="western"><surname>Wanasinghe</surname><given-names>D. N.</given-names></name><name name-style="western"><surname>Xiao</surname><given-names>Y. P.</given-names></name><name name-style="western"><surname>Yang</surname><given-names>J.</given-names></name><name name-style="western"><surname>Zeng</surname><given-names>X. Y.</given-names></name><name name-style="western"><surname>Zhang</surname><given-names>J. F.</given-names></name><name name-style="western"><surname>Zhang</surname><given-names>S. N.</given-names></name><name name-style="western"><surname>Bulgakov</surname><given-names>T. S.</given-names></name><name name-style="western"><surname>Bhat</surname><given-names>D. J.</given-names></name><name name-style="western"><surname>Cheewangkoon</surname><given-names>R.</given-names></name><name name-style="western"><surname>Goh</surname><given-names>T. K.</given-names></name><name name-style="western"><surname>Jones</surname><given-names>E. B.G.</given-names></name><name name-style="western"><surname>Kang</surname><given-names>J. C.</given-names></name><name name-style="western"><surname>Jeewon</surname><given-names>R.</given-names></name><name name-style="western"><surname>Liu</surname><given-names>Z. Y.</given-names></name><name name-style="western"><surname>Lumyong</surname><given-names>S.</given-names></name><name name-style="western"><surname>Kuo</surname><given-names>C. H.</given-names></name><name name-style="western"><surname>McKenzie</surname><given-names>E. H.C.</given-names></name><name name-style="western"><surname>Wen</surname><given-names>T. C.</given-names></name><name name-style="western"><surname>Yan</surname><given-names>J.</given-names></name><name name-style="western"><surname>Zhao</surname><given-names>Q.</given-names></name></person-group><year>2018</year><article-title>Mycosphere notes 169-224</article-title><source>Mycosphere</source><volume>9</volume><issue>2</issue><fpage>271</fpage><lpage>430</lpage><pub-id pub-id-type="doi">10.5943/mycosphere/9/2/8</pub-id></element-citation></ref><ref id="B8072161"><element-citation xmlns:xlink="http://www.w3.org/1999/xlink" publication-type="article" xlink:type="simple"><person-group person-group-type="author"><name name-style="western"><surname>Sutton</surname><given-names>B. C.</given-names></name><name name-style="western"><surname>Hodges</surname><given-names>C. S.</given-names></name></person-group><year>1976</year><article-title><tp:taxon-name><tp:taxon-name-part taxon-name-part-type="genus" reg="Eucalyptus">Eucalyptus</tp:taxon-name-part></tp:taxon-name> micofungi</article-title><source><italic><tp:taxon-name><tp:taxon-name-part taxon-name-part-type="genus" reg="Microdochium">Microdochium</tp:taxon-name-part></tp:taxon-name></italic> and <italic><tp:taxon-name><tp:taxon-name-part taxon-name-part-type="genus" reg="Phaeoisaria">Phaeoisaria</tp:taxon-name-part></tp:taxon-name></italic> species from Brazil. Nova Hedwigia</source><volume>27</volume><fpage>215</fpage><lpage>222</lpage></element-citation></ref><ref id="B8071549"><element-citation xmlns:xlink="http://www.w3.org/1999/xlink" publication-type="article" xlink:type="simple"><person-group person-group-type="author"><name name-style="western"><surname>Deighton</surname><given-names>F. C.</given-names></name></person-group><year>1974</year><article-title>Four synnematous hyphomycetes</article-title><source>Transactions of British Mycological Society</source><volume>62</volume><fpage>243</fpage><lpage>252</lpage><pub-id pub-id-type="doi">10.1016/S0007-1536(74)80033-1</pub-id></element-citation></ref><ref id="B8083490"><element-citation xmlns:xlink="http://www.w3.org/1999/xlink" publication-type="article" xlink:type="simple"><person-group person-group-type="author"><name name-style="western"><surname>Hyde</surname><given-names>K. D.</given-names></name><name name-style="western"><surname>Norphanphoun</surname><given-names>C.</given-names></name><name name-style="western"><surname>Abreu</surname><given-names>V. P.</given-names></name><name name-style="western"><surname>Bazzicalupo</surname><given-names>A. L.</given-names></name><name name-style="western"><surname>Chethana</surname><given-names>K. W. Thilini</given-names></name><name name-style="western"><surname>Clericuzio</surname><given-names>M.</given-names></name><name name-style="western"><surname>Dayarathne</surname><given-names>M. C.</given-names></name><name name-style="western"><surname>Dissanayake</surname><given-names>A. J.</given-names></name><name name-style="western"><surname>Ekanayaka</surname><given-names>A. H.</given-names></name><name name-style="western"><surname>He</surname><given-names>M. Q.</given-names></name><name name-style="western"><surname>Hongsanan</surname><given-names>S.</given-names></name><name name-style="western"><surname>Huang</surname><given-names>S. K.</given-names></name><name name-style="western"><surname>Jayasiri</surname><given-names>S. C.</given-names></name><name name-style="western"><surname>Jayawardena</surname><given-names>R. S.</given-names></name><name name-style="western"><surname>Karunarathna</surname><given-names>A.</given-names></name><name name-style="western"><surname>Konta</surname><given-names>S.</given-names></name><name name-style="western"><surname>Kušan</surname><given-names>I.</given-names></name><name name-style="western"><surname>Lee</surname><given-names>H. G.</given-names></name><name name-style="western"><surname>Li</surname><given-names>J.</given-names></name><name name-style="western"><surname>Lin</surname><given-names>CG.</given-names></name><name name-style="western"><surname>Liu</surname><given-names>N. G.</given-names></name><name name-style="western"><surname>Lu</surname><given-names>Y. Z.</given-names></name><name name-style="western"><surname>Luo</surname><given-names>Z. L.</given-names></name><name name-style="western"><surname>Manawasinghe</surname><given-names>I. S.</given-names></name><name name-style="western"><surname>Mapook</surname><given-names>A.</given-names></name><name name-style="western"><surname>Perera</surname><given-names>R. H.</given-names></name><name name-style="western"><surname>Phookamsak</surname><given-names>R.</given-names></name><name name-style="western"><surname>Phukhamsakda</surname><given-names>C.</given-names></name><name name-style="western"><surname>Siedlecki</surname><given-names>I.</given-names></name><name name-style="western"><surname>Soares</surname><given-names>A. M.</given-names></name><name name-style="western"><surname>Tennakoon</surname><given-names>D. S.</given-names></name><name name-style="western"><surname>Tian</surname><given-names>Q.</given-names></name><name name-style="western"><surname>Tibpromma</surname><given-names>S.</given-names></name><name name-style="western"><surname>Wanasinghe</surname><given-names>D. N.</given-names></name><name name-style="western"><surname>Xiao</surname><given-names>Y. P.</given-names></name><name name-style="western"><surname>Yang</surname><given-names>J.</given-names></name><name name-style="western"><surname>Zeng</surname><given-names>X. Y.</given-names></name><name name-style="western"><surname>Abdel-Aziz</surname><given-names>F. A.</given-names></name><name name-style="western"><surname>Li</surname><given-names>W. J.</given-names></name><name name-style="western"><surname>Senanayake</surname><given-names>I. C.</given-names></name><name name-style="western"><surname>Shang</surname><given-names>Q. J.</given-names></name><name name-style="western"><surname>Daranagama</surname><given-names>D. A.</given-names></name><name name-style="western"><surname>de Silva</surname><given-names>N. I.</given-names></name><name name-style="western"><surname>Thambugala</surname><given-names>K. M.</given-names></name><name name-style="western"><surname>Abdel-Wahab</surname><given-names>M. A.</given-names></name><name name-style="western"><surname>Bahkali</surname><given-names>A. H.</given-names></name><name name-style="western"><surname>Berbee</surname><given-names>M. L.</given-names></name><name name-style="western"><surname>Boonmee</surname><given-names>S.</given-names></name><name name-style="western"><surname>Bhat</surname><given-names>D. J.</given-names></name><name name-style="western"><surname>Bulgakov</surname><given-names>T. S.</given-names></name><name name-style="western"><surname>Buyck</surname><given-names>B.</given-names></name><name name-style="western"><surname>Camporesi</surname><given-names>E.</given-names></name><name name-style="western"><surname>Castañeda-Ruiz</surname><given-names>R. F.</given-names></name><name name-style="western"><surname>Chomnunti</surname><given-names>P.</given-names></name><name name-style="western"><surname>Doilom</surname><given-names>M.</given-names></name><name name-style="western"><surname>Dovana</surname><given-names>F.</given-names></name><name name-style="western"><surname>Gibertoni</surname><given-names>T. B.</given-names></name><name name-style="western"><surname>Jadan</surname><given-names>M.</given-names></name><name name-style="western"><surname>Jeewon</surname><given-names>R.</given-names></name><name name-style="western"><surname>Jones</surname><given-names>E. B.G.</given-names></name><name name-style="western"><surname>Kang</surname><given-names>J. C.</given-names></name><name name-style="western"><surname>Karunarathna</surname><given-names>S. C.</given-names></name><name name-style="western"><surname>Lim</surname><given-names>Y. W.</given-names></name><name name-style="western"><surname>Liu</surname><given-names>J. K.</given-names></name><name name-style="western"><surname>Liu</surname><given-names>Z. Y.</given-names></name><name name-style="western"><surname>Plautz</surname><given-names>H. L.</given-names></name><name name-style="western"><surname>Lumyong</surname><given-names>S.</given-names></name><name name-style="western"><surname>Maharachchikumbura</surname><given-names>S. S.N.</given-names></name><name name-style="western"><surname>Matočec</surname><given-names>N.</given-names></name><name name-style="western"><surname>McKenzie</surname><given-names>E. H.C.</given-names></name><name name-style="western"><surname>Mešić</surname><given-names>A.</given-names></name><name name-style="western"><surname>Miller</surname><given-names>D.</given-names></name><name name-style="western"><surname>Pawłowska</surname><given-names>J.</given-names></name><name name-style="western"><surname>Pereira</surname><given-names>O. L.</given-names></name><name name-style="western"><surname>Promputtha</surname><given-names>I.</given-names></name><name name-style="western"><surname>Romero</surname><given-names>A. I.</given-names></name><name name-style="western"><surname>Ryvarden</surname><given-names>L.</given-names></name><name name-style="western"><surname>Su</surname><given-names>H. Y.</given-names></name><name name-style="western"><surname>Suetrong</surname><given-names>S.</given-names></name><name name-style="western"><surname>Tkalčec</surname><given-names>Z.</given-names></name><name name-style="western"><surname>Vizzini</surname><given-names>A.</given-names></name><name name-style="western"><surname>Wen</surname><given-names>T. C.</given-names></name><name name-style="western"><surname>Wisitrassameewong</surname><given-names>K.</given-names></name><name name-style="western"><surname>Wrzosek</surname><given-names>M.</given-names></name><name name-style="western"><surname>Xu</surname><given-names>J. C.</given-names></name><name name-style="western"><surname>Zhao</surname><given-names>Q.</given-names></name><name name-style="western"><surname>Zhao</surname><given-names>R. L.</given-names></name><name name-style="western"><surname>Mortimer</surname><given-names>P. E.</given-names></name></person-group><year>2017</year><article-title>Fungal diversity notes 603-708: taxonomic and phylogenetic notes on genera and species</article-title><source>Fungal Diversity</source><volume>87</volume><issue>1</issue><fpage>1</fpage><lpage>235</lpage><pub-id pub-id-type="doi">10.1007/s13225-017-0391-3</pub-id></element-citation></ref><ref id="B8071988"><element-citation xmlns:xlink="http://www.w3.org/1999/xlink" publication-type="article" xlink:type="simple"><person-group person-group-type="author"><name name-style="western"><surname>Siboe</surname><given-names>G. M.</given-names></name><name name-style="western"><surname>Kipk</surname><given-names>P. M.</given-names></name><name name-style="western"><surname>Cannon</surname><given-names>P. F.</given-names></name></person-group><year>1999</year><article-title>New dematiaceous hyphomycetes from Kenyan rare plants</article-title><source>Mycotaxon</source><volume>73</volume><fpage>283</fpage><lpage>302</lpage></element-citation></ref><ref id="B8083598"><element-citation xmlns:xlink="http://www.w3.org/1999/xlink" publication-type="article" xlink:type="simple"><person-group person-group-type="author"><name name-style="western"><surname>Liu</surname><given-names>J. K.</given-names></name><name name-style="western"><surname>Hyde</surname><given-names>K. D.</given-names></name><name name-style="western"><surname>Jones</surname><given-names>E. B. G.</given-names></name><name name-style="western"><surname>Ariyawansa</surname><given-names>H. A.</given-names></name><name name-style="western"><surname>Bhat</surname><given-names>D. J.</given-names></name><name name-style="western"><surname>Boonmee</surname><given-names>S.</given-names></name><name name-style="western"><surname>Maharachchikumbura</surname><given-names>S. S.</given-names></name><name name-style="western"><surname>McKenzie</surname><given-names>E. H. C.</given-names></name><name name-style="western"><surname>Phookamsak</surname><given-names>R.</given-names></name><name name-style="western"><surname>Phukhamsakda</surname><given-names>C.</given-names></name><name name-style="western"><surname>Shenoy</surname><given-names>B. D.</given-names></name><name name-style="western"><surname>Abdel-Wahab</surname><given-names>M. A.</given-names></name><name name-style="western"><surname>Buyck</surname><given-names>B.</given-names></name><name name-style="western"><surname>Chen</surname><given-names>J.</given-names></name><name name-style="western"><surname>Chethana</surname><given-names>K. W. T.</given-names></name><name name-style="western"><surname>Singtripop</surname><given-names>C.</given-names></name><name name-style="western"><surname>Dai</surname><given-names>D. Q.</given-names></name><name name-style="western"><surname>Dai</surname><given-names>Y. C.</given-names></name><name name-style="western"><surname>Daranagama</surname><given-names>D. A.</given-names></name><name name-style="western"><surname>Dissanayake</surname><given-names>A. J.</given-names></name><name name-style="western"><surname>Doilom</surname><given-names>M.</given-names></name><name name-style="western"><surname>D’souza</surname><given-names>M. J.</given-names></name><name name-style="western"><surname>Fan</surname><given-names>X. L.</given-names></name><name name-style="western"><surname>Goonasekara</surname><given-names>I. D.</given-names></name><name name-style="western"><surname>Hirayama</surname><given-names>K.</given-names></name><name name-style="western"><surname>Hongsanan</surname><given-names>S.</given-names></name><name name-style="western"><surname>Jayasiri</surname><given-names>S. C.</given-names></name><name name-style="western"><surname>Jayawardena</surname><given-names>R. S.</given-names></name><name name-style="western"><surname>Karunarathna</surname><given-names>S. C.</given-names></name><name name-style="western"><surname>Li</surname><given-names>W. J.</given-names></name><name name-style="western"><surname>Mapook</surname><given-names>A.</given-names></name><name name-style="western"><surname>Norphanphoun</surname><given-names>C.</given-names></name><name name-style="western"><surname>Pang</surname><given-names>K. L.</given-names></name><name name-style="western"><surname>Perera</surname><given-names>R. H.</given-names></name><name name-style="western"><surname>Peršoh</surname><given-names>D.</given-names></name><name name-style="western"><surname>Pinruan</surname><given-names>U.</given-names></name><name name-style="western"><surname>Senanayake</surname><given-names>I. C.</given-names></name><name name-style="western"><surname>Somrithipol</surname><given-names>S.</given-names></name><name name-style="western"><surname>Suetrong</surname><given-names>S.</given-names></name><name name-style="western"><surname>Tanaka</surname><given-names>K.</given-names></name><name name-style="western"><surname>Thambugala</surname><given-names>K. M.</given-names></name><name name-style="western"><surname>Tian</surname><given-names>Q.</given-names></name><name name-style="western"><surname>Tibpromma</surname><given-names>S.</given-names></name><name name-style="western"><surname>Udayanga</surname><given-names>D.</given-names></name><name name-style="western"><surname>Wijayawardene</surname><given-names>N. N.</given-names></name><name name-style="western"><surname>Wanasinghe</surname><given-names>D.</given-names></name><name name-style="western"><surname>Wisitrassameewong</surname><given-names>K.</given-names></name><name name-style="western"><surname>Zeng</surname><given-names>X. Y.</given-names></name><name name-style="western"><surname>Abdel-Aziz</surname><given-names>F. A.</given-names></name><name name-style="western"><surname>Adamčík</surname><given-names>S.</given-names></name><name name-style="western"><surname>Bahkali</surname><given-names>A. H.</given-names></name><name name-style="western"><surname>Boonyuen</surname><given-names>N.</given-names></name><name name-style="western"><surname>Bulgakov</surname><given-names>T. S.</given-names></name><name name-style="western"><surname>Callac</surname><given-names>P.</given-names></name><name name-style="western"><surname>Chomnunti</surname><given-names>P.</given-names></name><name name-style="western"><surname>Greiner</surname><given-names>K.</given-names></name><name name-style="western"><surname>Hashimoto</surname><given-names>A.</given-names></name><name name-style="western"><surname>Hofstetter</surname><given-names>V.</given-names></name><name name-style="western"><surname>Kang</surname><given-names>J. C.</given-names></name><name name-style="western"><surname>Lewis</surname><given-names>D.</given-names></name><name name-style="western"><surname>Li</surname><given-names>X. H.</given-names></name><name name-style="western"><surname>Liu</surname><given-names>X. Z.</given-names></name><name name-style="western"><surname>Liu</surname><given-names>Z. Y.</given-names></name><name name-style="western"><surname>Matsumura</surname><given-names>M.</given-names></name><name name-style="western"><surname>Mortimer</surname><given-names>P. E.</given-names></name><name name-style="western"><surname>Rambold</surname><given-names>G.</given-names></name><name name-style="western"><surname>Randrianjohany</surname><given-names>E.</given-names></name><name name-style="western"><surname>Sato</surname><given-names>G.</given-names></name><name name-style="western"><surname>Sriindrasutdhi</surname><given-names>V.</given-names></name><name name-style="western"><surname>Tian</surname><given-names>C. M.</given-names></name><name name-style="western"><surname>Verbeken</surname><given-names>A.</given-names></name><name name-style="western"><surname>Brackel</surname><given-names>W. V.</given-names></name><name name-style="western"><surname>Wang</surname><given-names>Y.</given-names></name><name name-style="western"><surname>Wen</surname><given-names>T. C.</given-names></name><name name-style="western"><surname>Xu</surname><given-names>J. C.</given-names></name><name name-style="western"><surname>Yan</surname><given-names>J. Y.</given-names></name><name name-style="western"><surname>Zhao</surname><given-names>R. L.</given-names></name><name name-style="western"><surname>Camporesi</surname><given-names>E.</given-names></name></person-group><year>2015</year><article-title>Fungal diversity notes 1-110: taxonomic and phylogenetic contributions to fungal species</article-title><source>Fungal Diversity</source><volume>72</volume><fpage>1</fpage><lpage>197</lpage><pub-id pub-id-type="doi">10.1007/s13225-015-0324-y</pub-id></element-citation></ref><ref id="B8071116"><element-citation xmlns:xlink="http://www.w3.org/1999/xlink" publication-type="article" xlink:type="simple"><person-group person-group-type="author"><name name-style="western"><surname>Cheng</surname><given-names>X.</given-names></name><name name-style="western"><surname>Li</surname><given-names>W.</given-names></name><name name-style="western"><surname>Zhang</surname><given-names>T.</given-names></name></person-group><year>2014</year><article-title>A new species of <italic><tp:taxon-name><tp:taxon-name-part taxon-name-part-type="genus" reg="Phaeoisaria">Phaeoisaria</tp:taxon-name-part></tp:taxon-name></italic> from intertidal marine sediment collected in Weihai, China</article-title><source>Mycotaxon</source><volume>127</volume><issue>1</issue><fpage>17</fpage><lpage>24</lpage><pub-id pub-id-type="doi">10.5248/127.17</pub-id></element-citation></ref><ref id="B8072008"><element-citation xmlns:xlink="http://www.w3.org/1999/xlink" publication-type="article" xlink:type="simple"><person-group person-group-type="author"><name name-style="western"><surname>Sutton</surname><given-names>B. C.</given-names></name></person-group><year>1973</year><article-title><tp:taxon-name><tp:taxon-name-part taxon-name-part-type="above-genus">Hyphomycetes</tp:taxon-name-part></tp:taxon-name> from Manitoba and Saskatchewan, Canada</article-title><source>Mycological Papers</source><volume>132</volume><fpage>1</fpage><lpage>143</lpage></element-citation></ref><ref id="B8083717"><element-citation xmlns:xlink="http://www.w3.org/1999/xlink" publication-type="article" xlink:type="simple"><person-group person-group-type="author"><name name-style="western"><surname>Mercado-Sierra</surname><given-names>A.</given-names></name><name name-style="western"><surname>Figueras</surname><given-names>M. J.</given-names></name><name name-style="western"><surname>Gene</surname><given-names>J.</given-names></name></person-group><year>1997</year><article-title>New or rare hyphomycetes from Cuba Ⅷ</article-title><source>Species of <italic><tp:taxon-name><tp:taxon-name-part taxon-name-part-type="genus" reg="Lylea">Lylea</tp:taxon-name-part></tp:taxon-name></italic>, <italic><tp:taxon-name><tp:taxon-name-part taxon-name-part-type="genus" reg="Phaeisaria">Phaeisaria</tp:taxon-name-part></tp:taxon-name></italic>, <italic><tp:taxon-name><tp:taxon-name-part taxon-name-part-type="genus" reg="Arxiella">Arxiella</tp:taxon-name-part></tp:taxon-name></italic>, <italic><tp:taxon-name><tp:taxon-name-part taxon-name-part-type="genus" reg="Graphium">Graphium</tp:taxon-name-part></tp:taxon-name></italic>, <italic><tp:taxon-name><tp:taxon-name-part taxon-name-part-type="genus" reg="Periconia">Periconia</tp:taxon-name-part></tp:taxon-name></italic>, and <italic><tp:taxon-name><tp:taxon-name-part taxon-name-part-type="genus" reg="Ramichloridium">Ramichloridium</tp:taxon-name-part></tp:taxon-name></italic>. Mycotaxon</source><volume>63</volume><fpage>369</fpage><lpage>375</lpage></element-citation></ref><ref id="B8071912"><element-citation xmlns:xlink="http://www.w3.org/1999/xlink" publication-type="article" xlink:type="simple"><person-group person-group-type="author"><name name-style="western"><surname>Mel’nik</surname><given-names>V. A.</given-names></name></person-group><year>2012</year><article-title><italic><tp:taxon-name><tp:taxon-name-part taxon-name-part-type="genus" reg="Phaeoisaria">Phaeoisaria</tp:taxon-name-part><tp:taxon-name-part taxon-name-part-type="species" reg="vietnamensis">vietnamensis</tp:taxon-name-part></tp:taxon-name></italic> sp. nov. and <italic><tp:taxon-name><tp:taxon-name-part taxon-name-part-type="genus" reg="Phaeoisaria">P.</tp:taxon-name-part><tp:taxon-name-part taxon-name-part-type="species" reg="clematidis">clematidis</tp:taxon-name-part></tp:taxon-name></italic> (hyphomycetes) from Vietnam</article-title><source>Mycosphere</source><volume>3</volume><issue>6</issue><fpage>957</fpage><lpage>960</lpage><pub-id pub-id-type="doi">10.5943/mycosphere/3/6/10</pub-id></element-citation></ref><ref id="B8071137"><element-citation xmlns:xlink="http://www.w3.org/1999/xlink" publication-type="article" xlink:type="simple"><person-group person-group-type="author"><name name-style="western"><surname>Boonmee</surname><given-names>S.</given-names></name><name name-style="western"><surname>Wanasinghe</surname><given-names>D. N.</given-names></name><name name-style="western"><surname>Calabon</surname><given-names>M. S.</given-names></name><name name-style="western"><surname>Huanraluek</surname><given-names>N.</given-names></name><name name-style="western"><surname>Chandrasiri</surname><given-names>S. K. U.</given-names></name><name name-style="western"><surname>Jones</surname><given-names>G. E. B.</given-names></name><name name-style="western"><surname>Rossi</surname><given-names>W.</given-names></name><name name-style="western"><surname>Leonardi</surname><given-names>M.</given-names></name><name name-style="western"><surname>Singh</surname><given-names>S. K.</given-names></name><name name-style="western"><surname>Rana</surname><given-names>S.</given-names></name><name name-style="western"><surname>Singh</surname><given-names>P. N.</given-names></name><name name-style="western"><surname>Maurya</surname><given-names>D. K.</given-names></name><name name-style="western"><surname>Lagashetti</surname><given-names>A. C.</given-names></name><name name-style="western"><surname>Choudhary</surname><given-names>D.</given-names></name><name name-style="western"><surname>Dai</surname><given-names>Y. C.</given-names></name><name name-style="western"><surname>Zhao</surname><given-names>C. L.</given-names></name><name name-style="western"><surname>Mu</surname><given-names>Y. H.</given-names></name><name name-style="western"><surname>Yuan</surname><given-names>H. S.</given-names></name><name name-style="western"><surname>He</surname><given-names>S. H.</given-names></name><name name-style="western"><surname>Phookamsak</surname><given-names>R.</given-names></name><name name-style="western"><surname>Jiang</surname><given-names>H. B.</given-names></name><name name-style="western"><surname>Martín</surname><given-names>M. P.</given-names></name><name name-style="western"><surname>Dueñas</surname><given-names>M.</given-names></name><name name-style="western"><surname>Telleria</surname><given-names>M. T.</given-names></name><name name-style="western"><surname>Kałucka</surname><given-names>I. L.</given-names></name><name name-style="western"><surname>Jagodziński</surname><given-names>A. M.</given-names></name><name name-style="western"><surname>Liimatainen</surname><given-names>K.</given-names></name><name name-style="western"><surname>Pereira</surname><given-names>D. S.</given-names></name><name name-style="western"><surname>Phillips</surname><given-names>A. J. L.</given-names></name><name name-style="western"><surname>Suwannarach</surname><given-names>N.</given-names></name><name name-style="western"><surname>Kumla</surname><given-names>J.</given-names></name><name name-style="western"><surname>Khuna</surname><given-names>S.</given-names></name><name name-style="western"><surname>Lumyong</surname><given-names>S.</given-names></name><name name-style="western"><surname>Potter</surname><given-names>T. B.</given-names></name><name name-style="western"><surname>Shivas</surname><given-names>R. G.</given-names></name><name name-style="western"><surname>Sparks</surname><given-names>A. H.</given-names></name><name name-style="western"><surname>Vaghefi</surname><given-names>N.</given-names></name><name name-style="western"><surname>Abdel-Wahab</surname><given-names>M. A.</given-names></name><name name-style="western"><surname>Abdel-Aziz</surname><given-names>F. A.</given-names></name><name name-style="western"><surname>Li</surname><given-names>G. J.</given-names></name><name name-style="western"><surname>Lin</surname><given-names>W. F.</given-names></name><name name-style="western"><surname>Singh</surname><given-names>U.</given-names></name><name name-style="western"><surname>Bhatt</surname><given-names>R. P.</given-names></name><name name-style="western"><surname>Lee</surname><given-names>H. B.</given-names></name><name name-style="western"><surname>Nguyen</surname><given-names>T. T. T.</given-names></name><name name-style="western"><surname>Kirk</surname><given-names>P. M.</given-names></name><name name-style="western"><surname>Dutta</surname><given-names>A. K.</given-names></name><name name-style="western"><surname>Acharya</surname><given-names>K.</given-names></name><name name-style="western"><surname>Sarma</surname><given-names>V. V.</given-names></name><name name-style="western"><surname>Niranjan</surname><given-names>M.</given-names></name><name name-style="western"><surname>Rajeshkumar</surname><given-names>K. C.</given-names></name><name name-style="western"><surname>Ashtekar</surname><given-names>N.</given-names></name><name name-style="western"><surname>Lad</surname><given-names>S.</given-names></name><name name-style="western"><surname>Wijayawardene</surname><given-names>N. N.</given-names></name><name name-style="western"><surname>Bhat</surname><given-names>D. J.</given-names></name><name name-style="western"><surname>Xu</surname><given-names>R. J.</given-names></name><name name-style="western"><surname>Wijesinghe</surname><given-names>S. N.</given-names></name><name name-style="western"><surname>Shen</surname><given-names>H. W.</given-names></name><name name-style="western"><surname>Luo</surname><given-names>Z. L.</given-names></name><name name-style="western"><surname>Zhang</surname><given-names>Z. Y.</given-names></name><name name-style="western"><surname>Sysouphanthong</surname><given-names>P.</given-names></name><name name-style="western"><surname>Thongklang</surname><given-names>N.</given-names></name><name name-style="western"><surname>Bao</surname><given-names>D. F.</given-names></name><name name-style="western"><surname>Aluthmuhandiram</surname><given-names>J. V. S.</given-names></name><name name-style="western"><surname>Abdollahzadeh</surname><given-names>J.</given-names></name><name name-style="western"><surname>Javadi</surname><given-names>A.</given-names></name><name name-style="western"><surname>Dovana</surname><given-names>F.</given-names></name><name name-style="western"><surname>Usman</surname><given-names>M.</given-names></name><name name-style="western"><surname>Khalid</surname><given-names>A. N.</given-names></name><name name-style="western"><surname>Dissanayake</surname><given-names>A. J.</given-names></name><name name-style="western"><surname>Telagathoti</surname><given-names>A.</given-names></name><name name-style="western"><surname>Probst</surname><given-names>M.</given-names></name><name name-style="western"><surname>Peintner</surname><given-names>U.</given-names></name><name name-style="western"><surname>Garrido-Benavent</surname><given-names>I.</given-names></name><name name-style="western"><surname>Bóna</surname><given-names>L.</given-names></name><name name-style="western"><surname>Merényi</surname><given-names>Z.</given-names></name><name name-style="western"><surname>Boros</surname><given-names>L.</given-names></name><name name-style="western"><surname>Zoltán</surname><given-names>B.</given-names></name><name name-style="western"><surname>Stielow</surname><given-names>J. B.</given-names></name><name name-style="western"><surname>Jiang</surname><given-names>N.</given-names></name><name name-style="western"><surname>Tian</surname><given-names>C. M.</given-names></name><name name-style="western"><surname>Shams</surname><given-names>E.</given-names></name><name name-style="western"><surname>Dehghanizadeh</surname><given-names>F.</given-names></name><name name-style="western"><surname>Pordel</surname><given-names>A.</given-names></name><name name-style="western"><surname>Javan-Nikkhah</surname><given-names>M.</given-names></name><name name-style="western"><surname>Denchev</surname><given-names>T. T.</given-names></name><name name-style="western"><surname>Denchev</surname><given-names>C. M.</given-names></name><name name-style="western"><surname>Kemler</surname><given-names>M.</given-names></name><name name-style="western"><surname>Begerow</surname><given-names>D.</given-names></name><name name-style="western"><surname>Deng</surname><given-names>C. Y.</given-names></name><name name-style="western"><surname>Harrower</surname><given-names>E.</given-names></name><name name-style="western"><surname>Bozorov</surname><given-names>T.</given-names></name><name name-style="western"><surname>Kholmuradova</surname><given-names>T.</given-names></name><name name-style="western"><surname>Gafforov</surname><given-names>Y.</given-names></name><name name-style="western"><surname>Abdurazakov</surname><given-names>A.</given-names></name><name name-style="western"><surname>Xu</surname><given-names>J. C.</given-names></name><name name-style="western"><surname>Mortimer</surname><given-names>P. E.</given-names></name><name name-style="western"><surname>Ren</surname><given-names>G. C.</given-names></name><name name-style="western"><surname>Jeewon</surname><given-names>R.</given-names></name><name name-style="western"><surname>Maharachchikumbura</surname><given-names>S. S. N.</given-names></name><name name-style="western"><surname>Phukhamsakda</surname><given-names>C.</given-names></name><name name-style="western"><surname>Mapook</surname><given-names>A.</given-names></name><name name-style="western"><surname>Hyde</surname><given-names>K. D.</given-names></name></person-group><year>2021</year><article-title>Fungal diversity notes 1387-1511: taxonomic and phylogenetic contributions on genera and species of fungal taxa</article-title><source>Fungal Diversity</source><volume>111</volume><fpage>1</fpage><lpage>335</lpage><pub-id pub-id-type="doi">10.1007/s13225-021-00489-3</pub-id></element-citation></ref><ref id="B8072171"><element-citation xmlns:xlink="http://www.w3.org/1999/xlink" publication-type="article" xlink:type="simple"><person-group person-group-type="author"><name name-style="western"><surname>Sutton</surname><given-names>B. C.</given-names></name></person-group><year>1993</year><article-title>Mitosporic fungi from Malawi</article-title><source>Mycological Papers</source><volume>167</volume><fpage>1</fpage><lpage>93</lpage></element-citation></ref><ref id="B8083727"><element-citation xmlns:xlink="http://www.w3.org/1999/xlink" publication-type="article" xlink:type="simple"><person-group person-group-type="author"><name name-style="western"><surname>Mercado-Sierra</surname><given-names>A.</given-names></name></person-group><year>1984</year><article-title>Nuevas especis de <italic><tp:taxon-name><tp:taxon-name-part taxon-name-part-type="genus" reg="Deightoniella">Deightoniella</tp:taxon-name-part></tp:taxon-name></italic>, <italic><tp:taxon-name><tp:taxon-name-part taxon-name-part-type="genus" reg="Phaeoisaria">Phaeoisaria</tp:taxon-name-part></tp:taxon-name></italic>, <italic><tp:taxon-name><tp:taxon-name-part taxon-name-part-type="genus" reg="Sporidesmium">Sporidesmium</tp:taxon-name-part></tp:taxon-name></italic>, Y <italic><tp:taxon-name><tp:taxon-name-part taxon-name-part-type="genus" reg="Taeniolella">Taeniolella</tp:taxon-name-part></tp:taxon-name></italic> (<tp:taxon-name><tp:taxon-name-part taxon-name-part-type="above-genus">Hyphomycetes</tp:taxon-name-part></tp:taxon-name>) de Cuba</article-title><source>Acta Botánica Cubana</source><volume>21</volume><fpage>1</fpage><lpage>10</lpage></element-citation></ref></ref-list></tp:taxon-treatment>
